# Supplementary material for: Oral Microbiome Characteristics in Patients With Autoimmune Hepatitis
Source: Front Cell Infect Microbiol. 2021 May 19;11:656674. doi: 10.3389/fcimb.2021.656674 (PMC8170700; doi:10.3389/fcimb.2021.656674)
Supplement: Supplementary file 2 [file Table_1.xlsx]

## Sheet: Supplementary data S1
Supplementary data S1: Alpha diversity of the two groups
Alpha_diversity	AIH-median	AIH-mean	AIH-se	HC-median	HC-mean	HC-se	p-value	z-score	Sig_mark
ace	385.4284(365.3078,406.7322)	378.657	7.8911	301.6345(270.8035,333.4395)	302.91	5.66396	3.49754e-12	-6.95613	***
chao	395.1761(367.6682,422.2967)	385.577	8.25004	305.3352(265.5038,327.5)	299.773	5.1917	3.32071e-14	-7.58516	***
shannon	3.8001(3.6122,3.9336)	3.7311	0.0444385	3.1468(2.9431,3.3095)	3.11903	0.0303766	3.31646e-19	-8.95766	***
simpson	0.0492(0.0431,0.06)	0.0581612	0.00396178	0.0898(0.0705,0.1249)	0.0999061	0.00443699	2.09482e-14	-7.64467	***
observed_otus	334(313,344)	322.109	7.03588	242.5(215.75,263.25)	241.88	4.16412	1.68624e-13	-7.37158	***

## Sheet: Supplementary data S2
Supplementary data S2: Beta diversity analysis by NMDS
MDS1 "MDS2"
AIH_1 -0.113235200980654 0.0451679106737246
AIH_10 -0.172300129609448 -0.0392881517315345
AIH_11 -0.168284336252113 0.0379874636543178
AIH_12 -0.198611435345286 -0.0337689168715826
AIH_15 -0.131241035120685 0.0168197536570844
AIH_16 -0.0714476059714218 -0.000600685247757603
AIH_17 -0.125613088485039 -0.31441535849527
AIH_19 -0.186358058674085 -0.0429737738441976
AIH_2 -0.0836583650128565 -0.004534620620982
AIH_21 -0.106064860794342 0.0315740796778696
AIH_22 -0.334632923741457 -0.239196754444585
AIH_24 -0.109284927274851 0.00968139634006849
AIH_25 -0.067332182516747 -0.0460428665379569
AIH_26 -0.145406504465606 0.0368670440130089
AIH_28 -0.206774902786992 -0.0325390884343997
AIH_29 -0.166143468363266 -0.0167132414670787
AIH_3 -0.0265433281547282 -0.0717546616652537
AIH_30 -0.0929950707417509 -0.0079837904075632
AIH_31 -0.14158766227037 -0.00110967627414417
AIH_32 -0.204393462735656 -0.0484290694365157
AIH_35 -0.154119200953432 -0.0549028628358664
AIH_36 -0.275955075740172 -0.00883235259135156
AIH_40 -0.13774735048487 0.0335191752656547
AIH_41 -0.0723403338990506 -0.0298666273569789
AIH_42 -0.0728739202793758 -0.00928127626562817
AIH_43 -0.202159926852093 0.0724535705107639
AIH_45 -0.0763909964534367 0.0475287189351766
AIH_46 -0.134315702704236 0.0323791202791251
AIH_47 -0.114338466734868 0.00937018810528848
AIH_48 -0.0662874128604798 0.0996936794626907
AIH_49 -0.200140247460199 -0.0155730488524292
AIH_5 -0.0019259181176807 -0.16622015498023
AIH_51 -0.00313162581995436 -0.218074114573531
AIH_53 -0.12613056724217 -0.00152538738472587
AIH_54 -0.158509419269155 0.0229270220743509
AIH_56 -0.14625537471045 0.0151043071988564
AIH_58 -0.0473189816446743 -0.14134635563632
AIH_60 -0.175952261376586 0.0421981795215416
AIH_61 -0.179841854296144 -0.161321297832926
AIH_64 -0.126386079288707 -0.00917669415054196
AIH_65 -0.0573456737875266 0.0254131235604764
AIH_67 -0.0945930541664177 0.00269877683907353
AIH_68 -0.21060300759887 0.0623074489921401
AIH_69 -0.142939488350072 -0.0206958960617431
AIH_7 -0.259098671555764 -0.0261895625057241
AIH_9 -0.116902826385327 0.00402681441897198
HC_1 0.138292914639168 -0.060610205422886
HC103 0.176699242160927 0.16515147828986
HC104 0.108904824378864 0.0714758703720467
HC105 0.233336482287993 0.0245648954527175
HC109 0.101792583512349 0.0528433760434081
HC110 -0.0148279705673332 -0.153771629327452
HC111 0.162208894789739 0.181947830343139
HC112 0.157062430442117 0.0524955725786945
HC114 0.168434677084798 0.0614059206560583
HC115 0.14360608991058 0.0702803580441491
HC116 0.0771508874230444 -0.154039523183815
HC117 0.172604215465791 0.0217597649447256
HC118 0.120470889230377 0.023023627983892
HC122 0.193258559128445 -0.0309792236507159
HC128 0.177045616824629 0.0627682593171485
HC129 0.0305092548570893 0.110066180195829
HC_13 0.108328839249521 0.151900059013942
HC134 0.154809348953106 0.0431483090961103
HC136 0.0458473982955981 0.0495237205705087
HC139 0.125804214597347 0.0678398795274325
HC140 0.168290271486464 -0.0579010417384728
HC142 -0.128957564418474 0.0798178295740366
HC143 -0.13544917937447 0.120038074612002
HC147 0.117449693131738 -0.000449461642073252
HC148 0.0837230173404216 0.0353679125484993
HC150 0.112158542614389 0.120172267676683
HC152 0.114083891566622 0.0962756755758865
HC154 0.123150448265528 0.114695600966349
HC157 0.0592428310067367 -0.00462662070934226
HC160 0.116249920086718 0.0171117476390847
HC163 0.0612807023904657 0.121765605135992
HC166 0.0729482423191226 0.105556557229214
HC168 0.0497063767904889 0.0647534197806065
HC169 0.0886092141053126 -0.0233524620115497
HC_17 0.156090953130776 -0.0183223084184072
HC171 0.0509620244682746 -0.0167347479553501
HC173 0.0237914290384277 -0.0532144977762512
HC176 0.197626953717778 0.170215732264177
HC177 0.128572341060079 0.0250628378585666
HC_18 0.361532744191313 -0.284237437938399
HC180 0.0894409386321369 -0.0623511297470915
HC181 0.129923288621616 -0.167095226432503
HC182 0.213126749699967 -0.352354826796184
HC183 0.0171306129487142 0.0275380558189028
HC184 0.113582565838975 0.0231736812965466
HC_19 0.0714631364652372 -0.0567262339106579
HC_20 -0.0873550042895619 -0.252136756069423
HC_22 0.0624536483751766 0.0274705538081524
HC_23 -0.0529432612295051 0.0352557991345561
HC_24 0.000585923143799842 -0.128748668920246
HC_25 0.032167864608901 0.0679194611688839
HC_27 -0.0187692546582488 0.120813796683627
HC_28 -0.00173580297809178 0.0584828675300217
HC_29 0.135258012034375 -0.214728553398782
HC_3 0.097681385584437 0.126654553879501
HC_32 -0.237327646275052 0.100380295845053
HC_33 0.108550838752825 -0.0157145748333858
HC_34 0.0381336276318954 0.0239304282733948
HC_38 0.0729282242764934 -0.0105325363688845
HC_39 0.00532780672334507 0.0859364505774576
HC_4 0.0919420530934414 -0.0889248852214072
HC_40 -0.161233008352033 0.0486389137823978
HC_45 -0.154066476689499 -0.0464584465511368
HC_48 -0.0253973720622874 0.119299218077023
HC_49 0.0844178428959852 0.0244452171244679
HC_5 0.0268938782330531 0.133965153505785
HC_53 0.115847541379909 -0.182177631011823
HC_56 0.0265580738147232 0.0708528965383541
HC_57 0.157006497512182 -0.0779837553435141
HC_58 -0.0304805659745497 0.0568550544515952
HC_6 0.188041686195802 0.000857073388412477
HC_60 0.106980465973757 -0.104206645084306
HC_62 0.102052181567435 0.255293595962629
HC_65 -0.00122757791934638 0.049520578028666
HC_66 0.0604884296018159 -0.065098347084209
HC_68 0.013341556338857 0.152511630312498
HC_69 0.231543266588909 -0.223340502742545
HC_70 0.020834242503295 0.0790934545128744
HC_71 0.087390051290565 0.0756275223042855
HC_72 -0.0257554733660786 -0.0449115438307255
HC_73 0.163026947441615 -0.179050601539094
HC_75 -0.0586297857649492 -0.0253192179632568
HC_78 0.0130042618964709 -0.00319686545266038
HC_79 0.0654881556464896 0.072651637475728
HC_8 0.233023664568696 -0.0217673415780325
HC_83 -0.02424307074865 0.146440459679092
HC_84 -0.0244423415844793 -0.119651582926752
HC_88 -0.10546229838935 -0.0471061572353193
HC_90 -0.24770995812295 0.0375271177776363
HC_92 0.0030669421897967 0.126094565552001
HC_94 0.114985418816493 -0.0557150593509771
HC_96 -0.0337991407353477 0.0899163667139591

## Sheet: Supplementary data S3
Supplementary data S3: Beta diversity analysis by PCA
sample_ID	PC1	PC2	PC3	PC4	PC5	PC6	PC7	PC8	PC9	PC10	PC11	PC12	PC13	PC14	PC15	PC16	PC17	PC18	PC19	PC20	PC21	PC22	PC23	PC24	PC25	PC26	PC27	PC28	PC29	PC30	PC31	PC32	PC33	PC34	PC35	PC36	PC37	PC38	PC39	PC40	PC41	PC42	PC43	PC44	PC45	PC46	PC47	PC48	PC49
OTU1	-12761.3	2161.42	628.044	715.794	1453.33	9.29721	969.275	-622.839	177.669	668.495	50.9491	-52.1788	359.581	-531.001	182.307	-649.357	-206.131	-400.638	342.998	104.518	-416.703	-333.241	148.691	-198.899	147.334	-75.2303	-234.009	318.514	74.0986	68.4888	-258.643	-125.52	42.9794	41.3105	85.3596	178.517	99.8581	-3.75404	-153.87	200.021	117.72	19.3904	76.6214	121.59	-48.3141	61.77	2.46673	-19.3807	-66.8735
OTU2	-11845.2	1093.99	469.554	182.495	290.132	10.7549	157.794	-899.998	-968.832	-1096.92	810.679	513.624	696.914	-396.649	-68.8774	391.126	721.684	284.484	-676.374	312.996	-47.699	-518.793	294.996	1480.21	-2234.93	-577.731	258.489	-2251.28	-1065.11	-620.93	-461.155	501.201	963.941	-170.349	-106.295	412.451	-416.751	-369.912	294.314	458.273	347.145	-313.678	-30.7164	-169.902	-224.925	-224.058	144.163	534.867	482.475
OTU3	-12694	2102.92	636.281	678.198	1387.56	30.4323	965.779	-651.534	76.0466	638.85	50.9856	-3.13973	396.971	-517.5	204.317	-670.739	-193.715	-372.092	375.442	118.029	-432.065	-355.51	159.763	-184.043	139.268	-82.2042	-243.083	357.699	70.8478	99.8423	-274.653	-150.623	38.6305	9.10969	35.7013	180.147	120.903	28.5816	-136.599	260.446	105.105	0.506753	108.603	105.011	-66.5644	107.044	19.5171	-33.8305	-93.1249
OTU4	-12762	2160.57	647.264	720.718	1456.47	4.20289	998.881	-628.313	115.207	677.21	42.3105	-52.6034	363.88	-524.045	177.456	-663.399	-195.087	-379.098	345.103	96.0102	-413.71	-295.632	161.258	-210.638	153.431	-70.4805	-232.071	313.346	71.5162	62.4543	-255.144	-122.902	42.9999	47.983	85.9179	178.538	105.424	-5.23643	-152.293	201.291	116.821	12.9849	72.5372	122.698	-52.1161	62.7863	9.4671	-18.527	-68.4777
OTU5	-12704.3	2123.95	631.401	684.721	1411.93	36.8878	974.851	-626.809	76.4021	626.11	-12.8901	29.9352	375.362	-519.693	192.443	-655.437	-232.456	-397.807	390.384	100.13	-443.871	-359.731	155.726	-225.806	175.118	-87.4117	-234.87	322.03	77.1448	67.2657	-251.648	-149.663	40.829	32.1691	91.8978	193.466	144.336	12.6106	-128.167	278.655	144.01	-0.195833	101.441	95.8585	-46.4953	46.6928	-46.7531	-47.0871	-132.96
OTU6	-12703.9	2087.73	607.433	708.103	1406.2	-39.6663	949.512	-616.926	88.1215	637.838	54.4853	-26.5236	409.348	-468.895	-24.9527	-504.634	-108.668	-331.722	230.688	129.824	-373.27	-348.352	108.45	-221.382	172.242	-189.61	-275.138	332.05	112.858	48.0441	-260.444	-102.212	53.7682	43.4318	74.3413	149.403	142.818	-5.53933	-117.306	219.884	109.512	44.1845	39.9664	100.507	-42.8941	90.4515	8.6116	-20.1358	-100.066
OTU7	-9670.91	-3133.78	327.675	750.87	2326.61	-1096.4	1663.6	-346.008	508.577	1413.63	-152.493	-1116.03	1078.24	-450.734	1369.92	321.896	971.37	-1036.9	735.315	778.652	-282.929	-152.809	839.467	-418.32	1280.9	-269.013	263.882	669.799	205.276	-1772.44	435.436	-366.466	411.781	-1454.55	108.069	890.101	-1383.92	-518.705	983.599	-487.404	567.9	1144.01	1490.37	-1463.49	-1568.73	-355.261	-828.224	-2265.45	1493.24
OTU8	-12722.4	2079.11	629.12	727.108	1470.33	-19.0366	1007.54	-609.023	131.779	724.915	6.57632	-44.3583	294.097	-496.152	186	-645.05	-137.215	-374.649	370.565	105.414	-409.727	-380.586	197.978	-213.746	163.094	-90.0716	-207.45	292.25	94.5678	51.0642	-280.804	-94.7984	39.1898	37.3018	66.423	207.107	116.095	-7.52491	-177.214	196.051	124.018	0.726026	60.548	145.314	-37.1069	41.8767	-47.0642	-2.11113	-68.7106
OTU9	-12751	2149.67	632.896	724.02	1454.51	-7.66105	992.722	-643.815	114.323	675.592	57.6192	-50.6087	366.707	-531.65	178.668	-648.984	-207.09	-385.906	350.836	107.092	-403.935	-344.551	143.577	-203.044	161.552	-94.6201	-230.444	306.278	69.7148	51.7096	-256.918	-120.572	43.8879	38.2803	78.9608	172.434	105.744	-2.08515	-155.17	209.367	118.661	11.2828	72.4227	112.602	-47.2321	71.7471	17.6448	-4.02873	-69.4723
OTU10	-12630.4	1967.79	580.922	648.479	1258.58	18.8967	879.101	-671.141	-11.7078	476.023	138.385	44.8089	408.018	-455.882	14.3167	-460.184	10.4249	-347.321	24.5324	186.065	-360.716	-334.583	131.931	-61.7719	-227.702	-131.578	-233.104	55.6016	-127.927	-55.6586	-292.145	-110.477	227.916	87.2198	90.4423	211.674	32.5504	-38.8098	-100.724	280.997	150.779	-0.670463	99.1046	78.8468	-83.4433	28.4663	35.5348	36.4788	87.2554
OTU11	-12689.6	2140.23	605.502	703.356	1402.09	10.6868	958.913	-633.15	93.8416	669.202	38.1825	8.86003	397.818	-517.483	183.323	-558.885	-191.807	-374.182	314.405	94.6421	-414.039	-343.049	166.935	-218.63	183.271	-80.7935	-265.585	309.709	104.363	62.0874	-229.78	-92.3234	33.1188	93.458	94.8143	153.842	137.798	-23.2416	-133.425	199.764	119.428	5.18738	66.7603	137.924	-14.4289	7.12659	1.4487	-1.41046	-89.5608
OTU12	-12759.5	2157.79	628.923	728.193	1464.21	3.41465	992.872	-624.983	115.548	685.507	51.789	-41.0978	351.692	-529.587	185.903	-650.932	-204.968	-391.8	343.663	103.306	-411.443	-334.636	149.328	-211.593	140.014	-77.0385	-230.866	317.152	69.1568	71.129	-257.209	-134.908	18.7081	40.6668	89.0607	179.064	111.12	0.681982	-147.229	198.482	136.11	1.23837	57.6706	122.999	-53.1672	62.2289	-11.4575	-13.0214	-60.269
OTU13	-8889.42	1231.75	405.121	2600.46	1752.78	-852.895	1748.42	1342.37	619.116	131.512	-66.1049	1047.9	-4540.3	-541.288	1201.25	-1058.73	-870.508	227.521	374.624	4316.71	-697.441	1249.98	884.744	313.927	428.488	-482.64	-1217.15	1048.47	263.211	305.652	314.665	330.038	297.048	168.289	-125.968	177.538	5.23957	-145.139	167.197	282.733	712.555	342.68	-593.906	196.82	-767.634	390.6	490.145	241.451	654.801
OTU14	33786.7	-12716.7	-3905.44	-6440.52	3010.81	80.5686	820.995	3725.49	2188.2	5139.84	-3446.74	-4057.7	-9267.83	-3435.56	-527.37	5696.65	-7704.92	404.757	-56.8744	2684.2	-1667.79	1536.58	-1843.98	-3176.63	-1805.07	4005.09	3728.39	2215.73	-3220.24	553.266	-4081.15	-7376.89	1955.08	4147.04	1449.47	-815.889	-4102.43	1334.44	-3128.49	-6508.1	-6139.23	-5194.83	-2968.02	5063.53	-5057.92	-2457.35	263.346	-774.627	120.453
OTU15	-11841.3	1804.5	567.026	1112.75	1714.73	-140.605	796.313	-297.962	162.126	556.493	-163.753	263.853	10.562	-653.429	225.95	-560.431	-190.718	-324.812	492.058	80.0702	-103.608	-359.55	327.515	-537.416	256.571	-167.82	-77.5334	17.1238	-184.466	351.393	-251.666	-424.314	-283.616	-99.4732	61.5927	130.216	422.2	-60.4135	63.0277	153.592	159.484	175.621	-553.79	671.122	-364.493	196.893	-453.112	-30.4571	272.207
OTU16	-12244.3	1870.64	785.159	577.285	1118.09	19.0106	770.747	-634.243	-99.5468	448.998	16.7253	363.841	578.037	-422.93	-57.9805	-488.694	-126.344	-206.183	376.843	-60.531	-256.874	-193.429	247.241	232.25	95.4116	162.839	-165.827	147.519	155.177	61.7711	38.9715	-226.831	-179.168	-113.47	-314.846	-169.831	171.947	-121.637	-370.793	47.5965	-111.007	111.991	23.6624	134.143	18.5981	392.91	120.521	32.6305	-10.1225
OTU17	-12554.8	2060.93	636.534	706.528	1172.4	-40.3322	888.206	-651.263	28.9679	494.824	30.5767	201.653	516.401	-300.695	-282.899	-328.535	32.831	-351.907	-63.6437	191.587	-337.496	-361.469	29.4349	-300.011	159.255	-257.485	-362.139	419.747	157.767	115.008	-138.06	-12.2619	80.9327	173.055	260.643	189.552	27.4956	87.764	-142.865	305.828	-60.3778	-64.696	77.4598	81.0541	-160.859	156.533	-85.5879	104.343	-50.4673
OTU18	-12717.7	2137.52	631.837	702.859	1442.42	34.3043	989.904	-626.912	113.463	687.993	74.9426	-23.0889	387.761	-513.82	171.881	-583.25	-201.384	-356.11	306.493	107.304	-441.101	-331.465	153.786	-214.237	147.561	-77.4431	-253.65	337.639	84.0367	72.1323	-250.519	-131.304	55.7241	70.0308	99.7512	154.76	127.731	-17.4325	-122.677	251.029	133.546	0.68946	76.2496	138.387	-61.0189	92.0067	18.1445	-13.0491	-67.9157
OTU19	-12739.2	2165.51	634.115	722.89	1490.57	-4.98076	982.996	-624.057	107.159	673.736	49.5617	-45.2876	356.203	-534.759	178.962	-651.073	-194.065	-402.332	343.192	106.198	-412.514	-340.755	147.889	-208.451	152.269	-79.327	-217.953	306.96	80.65	80.0939	-265.525	-142.807	41.0818	47.3423	98.5715	197.782	132.616	1.42326	-148.134	170.711	110.612	38.7601	86.9238	123.57	-57.5175	59.1904	32.9656	-15.3678	-67.1517
OTU20	-12542	2088.17	635.12	692.274	1428.84	12.8367	967.443	-696.04	73.1533	582.355	75.3604	-40.5997	405.033	-465.025	-11.4012	-550.435	-246.758	-306.679	311.017	134.082	-390.017	-368.499	156.43	-155.004	80.4293	-6.0884	-260.225	322.227	90.5244	60.3136	-255.72	-161.838	37.8388	-50.3878	-27.353	146.34	114.903	-69.5941	-261.427	110.53	160.244	11.6939	86.8728	156.128	-5.99222	15.2751	-28.2758	-33.9254	-10.832
OTU21	-12759.6	2160.68	635.524	723.007	1471.91	4.36155	984.448	-630.709	112.128	680.934	51.0335	-46.5536	359.957	-530.797	181.175	-655.587	-201.269	-395.269	345.18	112.114	-415.612	-338.544	146.533	-209.707	148.913	-76.493	-235.971	316.659	72.5803	70.2309	-254.931	-134.12	47.8984	48.0838	88.6352	187.369	114.363	-13.6144	-146.797	188.281	114.206	19.4012	73.0108	124.224	-62.1409	62.5905	5.49955	-15.6704	-66.9175
OTU22	-2869.45	3760.6	-1728.95	-11.388	4516.47	-1277.53	3834.91	-852.997	990.365	-1315.08	-722.509	-569.482	-522.062	-937.194	130.068	-507.224	-1067.53	-177.542	1311.68	1844.66	-691.617	192.882	505.579	-858.179	71.4112	-1232.17	9.8938	883.978	-367.514	-67.8915	559.807	367.716	689.823	747.162	-43.8906	-296.266	36.4981	-919.614	318.96	1498.26	581.178	49.875	-132.745	1597.75	-1425.66	481.841	-788.771	-688.429	295.445
OTU23	-12661.6	2175.43	615.11	759.45	1461.86	-7.27546	918.651	-584.343	78.7535	689.252	49.3672	-37.2993	375.449	-562.604	186.436	-688.42	-169.67	-390.571	315.541	78.9508	-418.989	-359.044	123.202	-158.758	229.401	11.9527	-172.072	348.952	18.8257	64.4455	-247.401	-134.644	76.808	77.4946	113.584	190.434	103.29	-16.046	-131.657	209.93	75.0741	-2.57107	75.9889	110.15	-89.7235	77.3549	-6.08232	-44.7519	-68.8365
OTU24	-12705.9	2192.69	609.017	732.618	1485.05	-16.9638	983.051	-626.711	107.121	674.546	56.5507	-57.1958	372.123	-551.789	170.838	-650.892	-190.341	-415.94	357.308	109.318	-416.306	-335.881	157.382	-186.056	168.743	-35.2062	-229.237	322.66	66.6877	65.3467	-286.945	-113.721	35.8827	60.8348	87.3327	188.711	85.9337	22.8452	-167.294	212.897	132.427	14.4128	65.96	102.736	-39.8507	65.6691	39.3354	-42.7005	-58.7955
OTU25	-12711.8	2096.25	607.761	686.645	1353.55	6.2784	943.752	-668.48	47.6641	553.138	33.6433	45.8514	412.379	-498.614	81.977	-598.202	-169.893	-368.724	282.413	140.726	-374.565	-345.146	120.036	-149.343	108.888	-110.014	-234.698	259.786	-0.162617	0.384081	-307.395	-174.583	104.309	-23.3687	-4.54708	172.219	119.023	-63.6128	-229.415	213.112	182.221	9.52323	32.2921	65.5123	-28.9257	33.7002	70.2091	82.2541	81.3428
OTU26	-12508.9	2310.85	487.833	927.881	1456.92	15.9087	994.54	-528.574	112.542	725.085	72.9449	-127.009	503.729	-476.342	243.11	-786.613	-159.843	-399.724	348.825	68.3696	-283.483	-421.36	128.067	-197.83	173.933	-42.1637	-254.155	275.637	30.3968	-66.094	-403.12	-70.5861	124.212	-47.365	95.6124	-29.1087	298.996	-91.2829	-136.844	316.496	-12.2758	89.4163	145.823	273.315	-174.095	19.6456	1.32002	-36.2072	-90.024
OTU27	-12707.4	2116.27	627.121	693.271	1470.12	-42.1787	956.836	-595.864	95.0173	697.833	7.88404	-9.479	410.901	-531.974	165.386	-587.476	-189.692	-362.718	343.283	108.556	-367.404	-349.79	141.266	-199.781	155.307	-97.2292	-138.506	258.508	181.815	91.8344	-295.752	-101.216	49.5524	48.7148	4.70894	91.8012	136.356	3.13832	-180.616	166.025	79.8349	77.0709	23.0329	118.87	-40.0443	78.4465	34.7917	-0.1517	-103.609
OTU28	-12754.2	2165.46	651.096	720.379	1467.53	0.541644	990.16	-626.793	114.01	682.265	52.5047	-47.7274	362.029	-533.248	183.64	-655.229	-205.666	-393.26	337.019	115.624	-403.858	-344.864	141.552	-209.001	153.858	-72.1217	-221.781	324.214	62.3268	60.3818	-258.907	-120.92	40.8267	48.1202	84.4351	177.241	96.9578	-4.20537	-152.598	212.118	125.196	9.67685	73.4713	117.176	-35.1807	69.7319	5.66465	-21.7267	-66.9266
OTU29	-12735.5	2148.26	620.69	726.096	1451.44	-4.98093	980.783	-653.637	106.222	667.718	51.0251	-49.3846	346.342	-535.828	190.767	-648.977	-200.32	-373.109	352.112	97.5383	-422.477	-343.687	151.212	-212.183	151.387	-84.6193	-243.834	317.402	73.7075	58.0487	-239.158	-128.72	42.7246	56.4171	90.8889	156.564	119.728	-8.8741	-155.804	214.134	106.295	9.72469	88.2538	119.575	-38.07	73.4754	12.1145	-21.2724	-51.9247
OTU30	2246.51	-11990.4	-762.979	-5477.52	-13058.6	-2262.59	-7322.09	-4279.4	-9266.47	-15115.2	3378.26	9501.06	9423.73	1237.4	-5735.38	5482.48	5461.51	5302.79	-7151.44	1716.11	3631.85	-1502.43	-593.104	12715.9	-8139.24	-3988.34	546.874	-9241.56	-4643.12	-1142.75	2761.88	1076.94	1102.3	-806.261	-4062.27	-2336.17	474.405	-5301.89	-2568.62	353.879	793.919	-1403.03	-3956.33	-710.854	-126.504	-954.241	-586.696	5447.41	3886.45
OTU31	2057.78	-17160.8	-637.509	5102.27	8223.77	592.843	4819.81	699.404	2494.57	2896.7	-2050.06	285.811	-1095.71	423.69	3948.92	903.598	4396.29	-3285.56	437.213	153.62	-788.334	769.68	712.105	-496.504	1658.97	3307.63	2245.63	2574.36	641.93	-1975.56	-223.007	2491.54	2721.35	-3254.91	-1437.16	1886.73	-107.247	-414.159	2100.89	-2339.73	76.6072	577.948	2079.61	-1695.69	-2602.61	-1108.63	-2559.53	-658.472	1924.38
OTU32	-9997.45	1519.81	1022.77	84.3951	-936.04	208.898	-58.4404	-807.898	-1083.27	-1216.72	983.071	1714.01	1376.11	1241.65	-2646.89	1827.2	1875.79	457.208	-2299.54	306.217	527.305	-544.183	267.854	1324.85	-2428.77	57.5625	-551.463	-1195.39	-129.316	-326.714	655.833	895.267	671.19	183.603	623.669	377.202	-1057.34	398.313	423.887	330.178	-788.307	33.767	-50.6024	493.857	-719.542	823.792	-662.807	-29.4189	-789.504
OTU33	-12420.4	1777.28	577.222	549.655	1042.1	23.3473	711.094	-695.282	-213.99	172.423	347.849	207.89	451.508	-413.808	21.7637	-258.562	190.134	-219.279	-113.254	168.328	-302.528	-363.707	222.023	232.926	-594.069	-79.1304	-83.6032	-296.479	-138.135	-40.5002	-282.725	-44.4963	123.683	47.5401	199.688	176.314	27.7258	94.2761	-106.719	348.876	-0.255846	-92.8587	219.403	29.4583	-137.139	197.589	55.7337	50.385	81.0559
OTU34	-12366.6	2436.91	424.839	806.084	1602.49	-185.814	931.129	-570.251	30.9852	567.627	80.945	-167.05	389.812	-516.36	188.762	-660.56	-203.127	-325.056	286.475	35.2931	-401.741	-368.731	83.9802	-174.574	295.871	31.158	-88.5396	337.627	-13.3735	-4.99471	-322.674	-78.001	68.8435	27.3949	82.008	43.5223	65.2096	110.706	-237.778	343.951	155.986	30.9249	90.1236	109.472	-53.6263	30.9387	-14.4833	-126.703	7.14171
OTU35	-11898.4	2256.82	412.427	273.559	834.355	208.521	622.128	-415.349	-314.376	306.538	-204.109	588.833	1052.31	-586.872	-156.516	-41.2733	-403.554	156.444	365.536	-328.45	-120.694	-914.989	326.305	-3.93346	104.003	750.669	-57.0111	-47.5227	672.749	66.3883	-52.7415	455.269	173.702	-45.3775	-710.554	-446.974	-68.3382	-712.791	-554.758	-87.2902	-148.655	-380.537	233.051	366.156	-197.214	34.7586	-509.039	930.303	854.325
OTU36	-12741.1	2155.3	647.421	735.899	1472.54	-2.13743	985.563	-621.959	114.018	680.134	44.4455	-54.0032	356.481	-535.901	188.39	-625.772	-204.044	-381.283	362.255	95.1092	-421.343	-335.739	122.219	-210.957	139.344	-71.3948	-249.639	315.247	60.5099	74.8569	-250.475	-125.238	36.3504	46.8445	80.3728	186.994	118.26	8.15805	-155.148	203.486	123.251	23.8487	65.7407	121.98	-59.376	72.39	7.4991	-17.4525	-54.3736
OTU37	34108.9	-12264.5	-1340.45	5026.73	3382.28	-8638.49	-15200.7	-254.187	-11036.9	-9905.76	7719.53	19068.6	-5732.3	127.894	-1907.98	14503.8	14899.8	12240.1	-15470.8	-4790.69	24711.7	-300.158	-5758.51	8866.15	-23484.7	-10610.1	21674.9	-31590.8	6981.38	14228.3	-4606.03	-12561	-17929.9	-1660.7	9004.47	1543.76	22161.6	23950.2	3939.49	-1462.2	-7508.95	24187.1	6650.06	4673.29	1663.1	3381.04	730.237	274.65	3851.96
OTU38	-11973.3	1910.67	973.287	552.094	723.532	81.5635	639.3	-656.935	-233.131	202.364	-118.962	559.662	896.123	-213.303	-541.369	-361.574	288.117	72.5169	-68.4616	-47.1278	-207.525	106.808	294.132	112.874	-18.4407	103.829	-169.351	195.923	70.6228	195.869	142.597	-57.4944	-40.9783	-93.9031	-501.203	-172.685	100.028	-494.874	-572.659	93.7437	9.58916	286.948	-281.462	48.4917	-60.7525	250.573	23.4843	208.223	348.188
OTU39	-12600.1	1999.68	605.077	629.885	1338.18	15.4775	865.847	-680.389	-18.6195	445.971	129.077	84.1399	388.707	-526.844	194.524	-575.899	-148.591	-373.9	311.557	118.839	-365.598	-333.445	179.319	37.2163	-72.1176	-79.3964	-162.145	62.6108	-18.6893	8.52603	-190.287	-114.95	53.5907	45.1262	8.10221	141.403	109.286	-12.1952	-156.871	173.085	99.9035	17.5243	64.6226	131.344	-40.3336	97.5601	17.3203	-23.3262	-68.0902
OTU40	-12386.8	2335.79	558.277	685.874	1658.42	-44.8045	1020.73	-667.391	91.0256	623.588	24.024	-190.013	457.359	-408.839	214.898	-518.779	-322.899	-361.161	368.698	153.333	-519.626	-292.004	138.776	-165.893	155.354	-53.9193	-183.297	315.922	69.7656	79.9128	-337.176	-196.029	107.842	16.9029	69.457	200.853	80.7335	88.2977	-292.487	108.113	128.681	-43.4257	139.141	106.336	-162.173	-15.2109	-65.8161	-44.0515	-88.0326
OTU41	-2891.48	-4496.51	40.198	754.837	1815.35	-514.311	593.339	779.856	-39.6685	248.526	955.166	-2647.54	-2305.49	-693.893	-1772.72	940.543	1343.17	1182.89	4534.6	3117.2	1706.29	1013.91	-4697.53	111.312	744.256	458.701	-4457	-1190.34	-1008.01	-2594.88	3388.4	-3131.72	-2281.5	-3259.79	-538.776	-1572.89	-1471.18	2781.7	-1105.73	-1302.74	-714.434	273.686	4477.04	-2043.38	-580.34	523.731	1455.74	-4355.41	1285.77
OTU42	3984.14	-10772.5	-2121.21	-7839.75	-18356.2	4171.2	-7229.89	-4194.6	-10078.7	-14012.3	4425.18	11562.2	6669.48	2227.07	-3198.27	2420.91	3690.36	-407.995	-3240.46	1772.12	-1096.06	-2260.85	-842.898	-941.578	-584.983	-1396.03	-4427.49	1692.18	2860.67	3186.44	7124.19	-2488.03	-201.241	5063.46	9173.93	-1617.86	4583.31	4667.55	-3538.61	5633.16	-2064.72	-4276.09	11686.4	-1025.07	2206.83	1072.79	-466.69	-615.915	-48.0492
OTU43	-12629.2	2163.95	623.034	753.932	1445.76	-8.27621	862.19	-619.902	206.64	645.986	64.9673	-9.51605	348.979	-556.928	173.619	-606.377	-172.683	-367.6	324.793	90.4531	-371.46	-321.929	83.0864	-157.022	159.523	-17.2087	-139.282	339.173	100.813	75.4789	-246.217	-126.318	1.79526	108.901	114.848	167.061	117.783	59.1097	-160.479	242.552	112.803	27.0732	113.619	107.364	-34.921	94.6555	9.21808	-25.7743	-54.8813
OTU44	-12701.6	2170.69	786.001	717.715	1466.04	-16.4759	1013.32	-596.533	113.539	677.407	70.4037	-31.5215	229.933	-517.717	217.724	-664.671	-209.471	-405.824	307.349	66.689	-473.256	-378.569	163.432	-145.271	113.223	-91.7092	-258.349	393.51	109.742	15.4331	-278.805	-132.934	29.2904	47.0609	106.656	154.937	80.7582	-7.69129	-167.527	232.094	129.439	69.1998	71.0665	72.571	-77.4089	68.2582	56.2484	11.9457	-54.4785
OTU45	-12753.3	2128.1	626.906	722.621	1462.88	-17.574	999.397	-624.1	120.154	694.115	38.9631	-53.5979	385.448	-533.643	186.355	-662.055	-206.96	-402.576	327.772	116.429	-422.377	-335.215	152.818	-206.416	139.141	-57.4878	-225.537	326.436	64.1814	60.8394	-250.933	-128.254	44.0627	62.8624	68.6629	188.164	109.225	-5.37155	-144.87	200.732	100.735	19.888	73.5248	129.208	-61.161	54.9475	4.69635	-17.6401	-70.2989
OTU46	-12690.2	2204.35	578.624	824.124	1477.99	-39.8274	870.178	-626.098	86.7568	653.487	57.2869	-124.248	405.956	12.2206	300.696	-701.577	-356.034	-424.57	325.444	104.282	-391.433	-329.547	136.087	-189.231	128.807	-51.0276	-248.566	311.213	80.2716	74.3132	-218.154	-104.723	20.6825	63.6409	85.6459	202.657	75.726	5.60797	-117.21	159.235	110.443	-7.16109	60.0422	126.477	-37.9678	60.5027	26.852	6.16746	-47.1755
OTU47	-10184.3	3263.74	-105.682	-1051.11	1632.33	-465.831	1725.05	-438.56	189.678	22.4833	-558.851	116.532	202.141	-460.056	41.6966	-970.927	-225.661	-617.31	414.388	217.722	-672.674	-81.439	92.3058	-473.862	300.726	-169.722	-206.017	188.758	11.6796	-41.4175	-275.472	147.795	-204.732	231.726	56.5095	88.4678	170.339	-110.198	269.661	120.774	82.4266	-2.27117	-242.161	412.087	-288.951	313.519	169.78	-113.81	-163.763
OTU48	-12691.8	2118.27	649.818	708.721	1391.21	6.99445	960.299	-630.683	86.0756	643.12	65.7482	56.5361	406.907	-477.379	67.2462	-566.09	-158.599	-371.617	254.5	106.702	-386.664	-306.743	170.679	-153.369	121.495	1.14922	-273.265	361.153	62.4146	49.4544	-210.714	-145.865	31.1158	6.42874	22.6696	129.542	94.6385	-57.359	-210.499	178.158	99.159	24.495	68.5124	152.537	-52.6663	108.703	8.45301	-17.5783	-36.8523
OTU49	-12707.9	2120.37	630.325	720.516	1405.61	-2.60432	1001.48	-672.38	106.883	650.408	55.3396	-47.609	333.156	-516.093	152.982	-666.682	-194.363	-361.289	362.894	94.4462	-419.235	-358.057	126.38	-199.887	151.583	-78.306	-250.551	311.981	73.9217	38.649	-259.938	-141.007	13.7872	33.5346	63.1455	184.977	138.409	-12.7381	-159.293	175.902	139.983	31.0282	86.3124	144.262	-9.11883	72.7636	24.4252	-36.432	-43.492
OTU50	59103.4	-7312.98	-4993.82	-4223.36	-3965.02	-349.034	-12120.5	-4829.52	-6939.51	5399.21	-4867.19	-1370.19	-3657.03	2001.24	-4470.14	15984	-6302.88	1590.71	7347.89	-2296.23	-3033.9	-1736.93	-3156.71	-3893.65	2081.08	4290.24	-1612.2	-9205.07	2049.15	-1305.39	2096.84	-1169.4	-4981.74	-3234.9	1671.83	-6477.82	-2701.19	12016.5	-5247.08	-7619.67	-5271.23	-4706.67	372.123	-1134.01	2179.19	-3437.47	6780.41	-1569.07	-4533.32
OTU51	-12758.9	2163.37	622.554	735.673	1458.97	3.55215	1000.91	-602.031	111.512	676.397	52.4457	-50.4364	358.436	-530.651	181.176	-650.791	-201.418	-394.469	349.862	115.848	-424.029	-337.146	153.156	-207.657	146.686	-73.9133	-237.153	316.017	72.5104	66.7108	-249.915	-123.267	36.916	45.6224	82.3194	177.145	105.581	-6.77718	-151.913	208.581	121.514	23.0426	68.0277	122.45	-50.2956	63.3128	8.22829	-18.1021	-64.915
OTU52	-10265.4	46.4278	930.395	1865.33	1853.83	-963.891	1358.06	-806.689	528.441	1407.88	-625.254	871.435	-1541.52	191.022	502.981	1843.65	1562.61	-1555.98	4335.2	324.974	866.12	1961.08	-2934.3	682.91	-1455.75	-1703.46	2521.35	1703.37	2554.93	-772.948	-704.765	-122.06	1005.66	1720.81	-563.726	271.911	-531.956	-631.4	-408.846	446.252	-756.018	516.295	-7.7839	746.98	244.464	254.054	370.765	295.255	-27.0705
OTU53	-12717.2	2164.16	613.942	739.205	1413.98	6.2173	979.872	-628.214	108.741	680.836	32.5533	-12.3595	389.282	-481.351	127.489	-586.295	-154.291	-374.726	302.522	122.355	-379.75	-353.361	153.275	-230.16	177.433	-51.2146	-258.065	324.074	127.079	48.7921	-265.196	-101.289	18.1557	79.063	69.1595	190.278	112.648	-0.455211	-117.639	193.17	128.917	19.7639	52.9193	109.073	-36.7212	20.2315	-7.02127	-23.4213	-116.402
OTU54	-12742.7	2147.77	633.425	713.316	1435.71	6.7682	993.34	-635.319	118.471	662.922	34.821	-38.7821	349.531	-520.453	173.137	-667.393	-200.568	-379.423	355.967	114.305	-415.557	-350.836	142.667	-206.068	150.491	-77.9687	-241.9	324.016	65.2903	66.1627	-245.729	-127.381	31.6677	51.1038	82.8597	185.147	121.293	-11.781	-149.537	202.444	122.266	19.7979	57.7654	119.785	-59.5753	77.4532	17.1479	-42.5424	-82.686
OTU55	43432.2	-12031.2	-6883.97	-15693.6	-2099.54	14389.1	-10569.3	1319.42	-4663	3758.13	-3376.77	-2924.54	-6518.43	943.157	-5445.8	9119.39	-6181.26	-3873.76	4804.23	1911.95	-3848.97	1167.69	-1021.52	3002.77	-1420.21	1462.98	-10013.1	-1976.67	1397.05	-1293.52	2983.82	128.963	-10650.7	575.871	6929.52	-7503.24	-3314.28	10911	-3707.2	-5562.74	-11642.3	-2415.56	8264.69	-3020.22	6698.17	-6398.02	7018.15	-1547.02	-1454.05
OTU56	1191.02	-11258.4	-1009.38	-6236.23	-13392.2	2429.1	-10274	-6078.64	-14709.3	-24207.2	16644.4	4459.6	895.034	-89.3071	3130.66	9332.42	15142.3	7366.06	-12797.2	2968.36	2639.01	-1099.38	6699.09	29878	-45231.5	-6251.28	6543.07	-44104.5	-20990.8	-12084.5	-569.765	11239.9	15371.3	1257.19	3135.91	9474.49	-8313.01	1578.86	13855.5	4701.59	1984.07	-612.083	-958.09	-2234.34	-2364.18	-2504.11	1947.25	-4475.49	-4925.72
OTU57	-10766.7	710.343	725.333	1740.04	2422.03	-540.921	746.28	-127.281	177.022	1112.87	-346.763	677.459	-800.574	624.874	581.666	97.5034	321.252	-732.393	1215.67	-547.147	573.012	32.9811	-49.9763	-236.858	-769.348	-656.505	898.111	-213.902	489.787	1014.17	-1082.46	-1329.91	-2213.08	-698.06	558.436	-194.315	758.764	739.684	217.479	361.481	1042.76	-1102.03	-897.602	535.566	172.42	-125.416	-991.741	441.925	118.24
OTU58	-12332.9	1612.41	550.438	450.908	951.932	130.106	495.192	-800.428	-555.199	-432.779	1098.47	-77.3477	189.27	-530.094	397.647	34.0373	665.48	-45.8883	-372.154	273.01	-282.135	-362.804	530.66	1274.9	-2340.59	-360.76	199.679	-2127.4	-1057.42	-643.83	-375.629	534.792	875.333	140.32	431.173	737.517	-421.428	304.836	743.38	538.015	66.4262	40.5087	113.167	37.9347	-260.463	130.232	26.5559	-298.852	-489.746
OTU59	-12751.4	2163.41	629.626	726.157	1465.48	-3.99845	993.905	-640.501	117.743	679.775	56.3027	-49.4069	354.965	-520.537	178.952	-646.608	-207.654	-395.843	349.424	97.0418	-421.883	-337.359	146.802	-214.939	154.14	-65.0063	-223.89	316.576	61.5166	60.3676	-262.166	-114.649	45.5569	40.6775	80.7393	163.497	111.604	-3.12186	-152.456	210.895	113.148	11.3502	65.9195	128.419	-67.7522	55.6737	2.41361	-35.2714	-63.5896
OTU60	-12762.6	2150.37	629.558	723.583	1466.39	6.67449	998.361	-631.484	118.01	680.106	48.4713	-40.8887	350.755	-526.171	188.489	-653.326	-204.557	-392.932	340.968	113	-417.483	-333.138	150.352	-203.303	147.319	-67.2214	-236.582	327.735	71.6058	69.5123	-256.327	-104.945	57.949	37.996	87.7616	164.978	118.984	4.23077	-151.424	190.451	125.925	22.1043	67.56	104.649	-53.1131	72.9217	3.71946	-12.6864	-69.1736
OTU61	-12598.6	2110.5	602.048	695.056	1325.44	52.9738	959.938	-684.057	98.1406	701.06	37.5097	-43.7236	347.249	-491.495	155.07	-615.616	-144.145	-379.865	280.662	87.4644	-389.733	-337.055	159.766	-127.429	124.224	-103.885	-270.171	293.584	84.8495	102.793	-189.074	-73.3085	-12.7058	80.389	55.9182	187.136	154.11	-13.5778	-114.371	170.12	121.727	26.0535	42.7244	102.837	-17.5386	79.9582	-13.0164	-53.0251	-76.4726
OTU62	-11762	1943.17	481.434	775.465	360.942	-21.9511	544.153	-534.597	34.5181	184.554	-34.5073	1079.58	938.073	557.845	-1886.73	1135.18	1194.19	249.828	-2021.9	471.785	-255.269	-436.994	-248.127	-746.26	-231.797	-597.057	-1250.83	1350.66	414.939	14.0841	57.7819	158.638	161.136	693.832	1014.13	108.392	158.749	483.973	386.428	604.115	-290.31	-321.939	306.672	-115.131	-349.499	150.135	43.0196	82.3949	248.625
OTU63	437309	-779149	-59868.1	-106072	-60712.4	-380107	-4608.58	67186	19663.8	88193.6	-57617.5	-30974.5	77058.2	-17472.3	11333.5	-16181.4	-3526.99	-1845.19	-20359.6	9915.86	-1784.17	-1421.53	169.172	-3030.87	-10197.9	-199.522	200.664	1316.34	-1737.45	5688.48	-3810.94	1974.32	707.119	7720.81	-3360.46	-2015.07	1140.82	398.772	-2106.5	587.002	-1856.28	257.708	-1309.02	1192.82	478.619	-141.89	770.701	839.664	-169.466
OTU64	-12763	2160.2	628.995	717.28	1455.94	8.04997	969.259	-619.908	181.54	661.791	51.4569	-50.6727	360.53	-530.943	183.67	-650.154	-205.431	-395.169	343.911	105.003	-419.02	-335.252	148.041	-202.72	146.453	-72.8717	-232.604	317.879	76.4392	62.8688	-256.732	-126.37	40.311	42.0164	83.2374	177.932	101.683	-3.68413	-152.932	201.618	117.752	19.3547	77.7092	120.691	-47.6011	61.6604	2.80297	-18.4523	-67.8014
OTU65	-10835.5	1510	763.853	479.934	-394.961	87.5898	-23.1075	-873.163	-1007.83	-993.514	-131.053	2047.38	1317.75	585.316	-2223.77	910.515	536.812	85.4386	-982.141	68.5192	608.611	-455.423	218.618	760.352	-422.421	1188.91	-509.59	295.128	463.557	-114.673	186.945	-445.078	-335.063	-922.76	-1715.91	-488.27	-36.1691	-1084.46	-803.855	-396.163	125.512	510.909	-127.853	352.081	272.986	-25.2444	-134.139	321.595	24.2699
OTU66	-12012.5	2678.91	454.419	281.205	1582.73	-175.458	1245.38	-636.373	168.787	787.463	134.746	-3.72671	427.317	-541.466	262.905	-695.221	-76.5345	-415.782	322.15	99.8324	-406.46	-391.601	101.441	-216.834	115.703	-79.086	-292.441	320.067	143.912	-40.2027	-369.215	-168.476	191.576	-20.5397	8.73143	124.548	123.88	-9.18835	-214.384	275.547	159.742	-38.8342	151.003	149.054	-35.0811	68.4607	-30.4198	-33.2154	-83.3161
OTU67	-12758.3	2160.87	627.664	734.928	1453.19	0.0608652	1001.82	-625.422	117.716	681.121	55.5311	-45.1832	343.72	-531.057	185.046	-655.746	-212.358	-389.448	342.262	128.357	-417.38	-328.744	146.045	-203.454	149.178	-68.1635	-243.244	314.564	78.6058	64.2584	-255.079	-126.793	40.0304	46.0374	78.6112	182.903	103.719	-4.92734	-152.753	204.316	118.771	15.5037	72.6781	119.997	-55.17	62.8364	10.8435	-22.9998	-65.5945
OTU68	-11118.2	2559.58	795.172	1428.61	1496.14	-147.081	1578.05	-497.232	265.623	598.38	180.622	-343.869	300.055	-634.314	183.06	-267.685	-498.744	-461.148	421.721	223.298	-839.353	-352.719	182.934	-376.691	134.018	-234.058	75.196	389.924	-438.056	-12.8546	-520.264	-287.729	14.2921	-149.413	-20.8171	195.686	-12.2473	291.01	-365.649	50.5255	204.572	-22.0463	225.801	64.12	-231.041	-72.7496	-39.9879	20.0733	-68.7459
OTU69	-12463	2060.7	560.274	769.759	1366.1	-0.0726741	783.26	-601.343	-12.7331	457.628	154.141	66.1598	335.433	-283.061	262.472	-375.363	-184.65	-249.003	212.54	25.2316	-410.054	-337.999	233.736	89.3914	-210.307	-48.4918	-173.165	-86.9739	8.33698	-28.9999	-230.566	-35.7513	60.5881	139.822	72.6139	161.263	56.29	17.7039	0.710313	242.892	7.55595	-49.5347	117.648	58.1039	-52.3788	190.275	24.3864	-58.8359	-95.5103
OTU70	-12730	2165.13	644.847	714.316	1450.97	12.604	1006.16	-620.922	122.014	701.523	58.0717	-39.0166	334.953	-520.631	199.324	-647.032	-191.97	-386.943	354.648	123.493	-393.764	-348.166	175.359	-211.001	150.276	-71.3555	-228.212	330.014	81.7215	58.054	-265.897	-119.82	56.3432	43.0339	69.5503	172.746	85.3499	-2.27625	-143.37	211.549	124.228	8.51718	76.3074	149.424	-54.2446	63.9521	14.5184	-21.58	-63.6191
OTU71	-12672.2	2166.06	685.184	697.379	1389.63	10.7026	950.266	-647.49	78.4839	625.782	-19.0154	17.6441	428.336	-489.38	78.1822	-597.857	-123.219	-316.207	255.95	98.8812	-403.419	-299.147	163.212	-226.976	120.408	-88.8516	-236.296	358.647	128.9	97.2662	-232.297	-100.106	16.7704	27.1477	33.9053	143.96	104.744	-43.9738	-163.025	206.878	54.3915	86.1693	39.065	84.8529	-72.1974	63.322	4.67889	-37.1187	-141.432
OTU72	-12560.8	2182.38	860.373	792.807	1537.93	37.3339	1017.75	-702.895	139.29	648.012	26.4745	-98.4808	379.181	-573.694	199.957	-542.265	-307.211	-335.37	347.173	132.076	-451.979	-374.502	100.097	-224.023	146.607	-53.7639	-243.727	335.16	6.13679	76.8731	-286.602	-106.329	54.225	36.9211	58.8234	182.859	94.6635	23.5484	-167.541	214.992	152.367	9.41937	105.567	149.1	-142.379	62.3504	-63.7562	-24.4379	-62.6533
OTU73	-11828.2	2289.59	984.829	909.35	1125.24	-245.707	447.818	-622.165	-104.734	529.414	-18.9695	87.461	411.705	-465.449	22.7606	-884.494	158.342	-381.333	274.032	47.3727	-361.031	-700.793	-183.972	201.122	734.563	529.659	5.44059	448.583	-103.372	141.037	99.0563	395.316	-73.8742	554.033	164.802	230.817	-326.917	165.658	-56.178	497.277	288.8	-65.9897	-253.057	145.228	172.674	243.716	-96.3514	-292.285	83.2405
OTU74	-12235.7	1743.28	644.879	670.945	1276.83	16.4387	914.265	-672.343	-30.8496	434.807	214.877	57.7531	515.819	-474.461	124.017	-623.614	-100.78	-285.89	362.257	86.2853	-376.86	-455.328	237.298	240.809	-161.244	-158.718	-241.975	-176.942	-72.357	14.4481	-129.246	65.5223	55.7783	91.4449	165.846	233.919	58.038	37.2596	-48.8215	305.277	53.3697	-71.2195	123.34	167.474	-57.1088	206.42	-55.124	28.7034	-197.563
OTU75	-12201	1260.42	405.389	335.035	831.311	21.7273	302.574	-820.664	-811.425	-1010.24	1778.36	-332.957	161.501	-487.971	390.903	644.896	1289.39	336.901	-864.37	425.533	-174.365	-391.792	630.84	1917.28	-3544.32	-984.068	338.036	-3609.78	-1542.67	-1044.77	-464.299	1318.25	1438.18	460.985	962.222	1111.89	-796.707	496.017	1575.12	783.919	-128.513	-182.399	45.4692	-107.639	-470.146	93.2472	-68.561	-258.747	-992.53
OTU76	-12677.5	2189.71	626.662	766.169	1489.67	-24.0538	959.866	-693.873	114.746	684.259	44.3646	-20.7262	336.691	-571.344	210.234	-658.038	-216.418	-377.032	319.566	59.9053	-349.448	-348.518	160.732	-260.582	136.419	-107.539	-220.562	339.436	31.8433	40.4317	-245.805	-102.218	51.6622	-6.77341	94.4278	83.018	125.758	-7.27673	-135.267	252.363	102.86	1.68363	72.6069	135.16	-59.4209	57.8727	6.89347	-37.2758	-62.0389
OTU77	-12112.9	2002.46	458.95	626.161	1065.26	81.0876	940.195	-813.821	84.9208	629.493	-96.7656	87.2829	260.886	-409.545	66.8431	-389.861	-61.1565	-292.411	137.348	-4.8414	-419.857	-309.798	203.062	-149.459	196.438	-138.145	-329.684	301.116	227.351	191.342	-108.254	-126.373	-5.71845	225.984	113.027	246.839	270.939	-93.0682	42.3926	342.486	132.099	57.8994	84.0724	270.5	160.649	125.292	40.6238	-99.0437	-78.7437
OTU78	5839.65	2828.98	1764.35	-1044.09	-4446.34	-2355.12	-6605.63	-5527.2	-4764.47	-6004.91	-3792.28	9653.23	5394.07	4094.62	-2385.43	2519.84	-567.518	-2019.18	2642.71	-409.165	1000.23	-3139.31	3584.09	3225.39	33.985	1563.85	941.502	-2730.15	4846.57	3230.4	12656.5	3878.36	-5852.39	3346.7	-7130.42	-4453.48	647.113	946.979	6166.55	-3908.64	1587.4	838.001	-2012.09	-1195.95	4065.03	-7586.34	-3121.66	-978.813	-6728.54
OTU79	-12721.8	2136.93	617.192	694.989	1416.4	-0.0155667	975.405	-615.892	148.626	651.872	-2.65185	-26.643	344.854	-501.955	170.74	-647.229	-193.921	-385.645	332.255	160.971	-386.231	-346.073	155.59	-245.57	171.554	-94.5832	-223.684	306.378	44.2131	72.3887	-249.667	-117.344	54.6275	95.7472	69.4738	180.932	170.066	-26.384	-144.625	212.193	119.021	-4.37218	-3.73175	164.181	-107.009	96.7938	44.7228	-43.7091	-69.3656
OTU80	-12598.3	1975.46	601.65	564.463	1190.6	72.9622	858.797	-659.92	-31.9958	515.462	299.627	-30.4602	420.024	-515.253	262.418	-612.204	-54.2033	-301.971	339.186	128.474	-434.24	-374.116	147.239	-200.142	51.2255	-131.52	-268.208	263.356	79.6761	135.286	-267.495	-56.5114	110.072	90.5486	29.1694	201.164	81.917	162.015	10.0123	264.257	96.1476	-82.9976	187.912	182.408	-32.2282	95.9328	66.1743	20.3963	14.7769
OTU81	-6334.44	-5795.81	-837.442	-5279.23	-10668.3	3117.11	-5333.38	-4263.75	-9970.83	-16286.6	8853.33	3033.77	3575.77	-2206.48	10063.2	3491.24	4443.98	-46.8585	-5250.84	1559.25	639.152	2085.73	-383.557	4948.65	-7077.55	-1529.25	-1537.64	-1696.67	-6362.6	-4047.4	-5947.37	-6403.34	4922.85	-2995.14	-2301.04	-1035.33	-661.837	-5214.44	-5198.68	-3880.48	8280.39	1589.1	-6388.35	5792.03	5235.72	-4248.06	2344.72	912.713	1854.91
OTU82	-12747.2	2142.77	636.304	715.847	1456.04	-7.94681	998.462	-635.913	114.093	676.909	42.3459	-48.2117	340.24	-522.508	197.414	-639.499	-191.481	-394.347	348.324	126.223	-422.144	-342.137	164.49	-210.408	154.468	-75.6237	-223.396	324.667	85.2405	58.6895	-249.087	-114.506	41.5056	60.4046	78.0682	175.865	90.64	-7.84655	-163.467	196.437	99.1318	7.7758	80.6801	131.536	-52.0885	48.1245	11.6776	-12.8677	-44.1242
OTU83	-12202.3	1969.78	785.694	576.856	1098.1	-64.1212	714.931	-716.335	-117.321	428.068	-172.366	431.933	700.674	-405.066	-262.689	-455.592	2.07442	-201.323	112.009	20.852	-163.263	-193.755	330.306	449.17	-75.9483	292.09	-172.283	251.513	-17.3611	80.5215	163.03	-220.758	-215.934	-202.3	-796.887	-274.92	126.195	-467.261	-568.674	-286.498	212.615	277.535	-220.493	209.737	237.736	198.725	87.3258	25.25	87.2261
OTU84	-12746.8	2163.68	640.898	720.616	1479.83	5.85229	993.814	-629.028	115.756	676.601	49.1599	-40.9636	349.603	-531.963	188.787	-648.599	-205.63	-392.982	340.006	103.465	-420.118	-337.681	135.586	-215.714	148.813	-74.329	-248.467	305.739	68.9241	75.3132	-252.366	-129.068	37.4468	45.7505	89.9681	192.74	112.168	-0.965887	-157.315	206.715	125.525	31.4268	73.7655	125.894	-50.6684	69.6735	18.3668	-20.6867	-58.3318
OTU85	-9633.03	-2770.49	410.356	730.543	1705.61	-3264.57	740.33	155.635	504.282	2152.46	-636.95	865.313	-2134.42	-712.141	406.774	-1735.36	-390.569	-104.737	-747.794	-962.974	-1325.21	-423.066	147.481	-977.868	-286.499	331.37	-376.686	-142.764	443.657	1050.38	-1438.04	504.8	631.216	656.374	-847.101	303.41	-261.738	85.0486	-448.558	-275.728	-243.347	213.153	148.65	881.602	1035.3	-363.311	-368.93	528.588	-638.825
OTU86	-12546.7	2274.42	529.027	836.702	1446.42	10.0597	935.917	-549.986	89.0492	766.702	63.2631	-47.5378	381.777	-582.505	180.481	-621.708	-193.375	-366.027	291.377	53.0751	-364.219	-368.272	182.761	-90.9063	235.774	23.7971	-101.869	378.062	-28.3851	70.7748	-278.021	-213.572	119.444	13.6129	125.224	284.409	225.082	-84.007	-60.4541	21.3726	12.3437	-40.4701	154.855	168.133	-156.286	58.4611	128.37	66.61	-212.192
OTU87	-7582.38	563.134	-585.006	-2280.93	-1388.86	3201.53	530.723	-371.72	-689.091	-437.41	-2947.72	-2795.03	-710.286	-443.295	46.3904	-1390.14	709.099	-345.563	305.078	660.467	-446.353	-947.417	305.526	-871.788	361.924	-597.306	-212.813	338.473	-329.296	-1157.7	-259.281	-314.777	-102.266	726.556	-726.615	-203.718	733.695	572.618	55.8626	-291.86	446.503	-864.869	-148.925	941.61	-594.839	1067.14	164.398	-406.612	68.6795
OTU88	-12762.5	2151.44	629.407	723.543	1463.57	3.04843	997.314	-631.874	118.001	682.787	43.9876	-41.8181	346.284	-522.505	182.795	-640.51	-199.554	-391.977	350.111	104.241	-413.974	-339.043	149.93	-219.13	157.28	-65.2062	-229.095	302.267	70.7584	64.0039	-254.651	-127.481	39.211	34.611	83.8777	186.269	103.793	-5.51665	-151.289	202.419	121.67	18.9979	68.9236	127.907	-46.7007	70.1052	5.78753	-19.9409	-71.639
OTU89	-12109	1727.9	600.918	444.616	740.6	349.962	698.523	-845.819	-282.372	82.3552	633.613	115.704	374.391	-337.065	411.58	-490.176	76.5228	-180.026	408.829	66.5219	-401.064	-583.516	346.729	113.124	-227.094	240.462	61.956	-71.6542	228.218	479.908	-20.3508	143.6	-270.954	262.229	450.568	99.9462	253.845	344.297	-450.416	442.418	-570.3	-117.747	820.968	47.6807	-116.883	421.282	96.2255	69.0227	330.357
OTU90	-10238.3	988.829	698.243	-234.503	-1864.25	730.625	-417.394	-1120.49	-1683.68	-2298.65	-2471.74	3682.46	1836.56	20.2375	-879.038	-491.97	-457.38	-274.702	-188.562	394.564	337.562	-442.377	-259.758	1523.68	-558.203	205.668	-91.4892	-184.984	-1091.74	-788.728	-930.1	-1986.98	1075.46	-1529.34	-2486.35	129.962	525.239	-1155.91	-1277.08	693.447	1707.02	645.96	-686.037	-296.915	-117.421	-550.438	254.664	1171.04	2301.15
OTU91	-12632.6	1971.85	690.616	738.008	1502.28	-130.841	972.546	-571.582	153.266	779.524	-75.5388	-25.6636	186.355	-504.331	277.034	-499.648	-112.356	-341.631	424.533	-3.8327	-415.013	-347.324	22.5272	-352.261	162.919	54.4891	-371.165	224.85	-130.408	156.452	-260.396	-83.0924	57.0109	-5.6117	70.2996	192.408	67.6957	-18.3088	-151.735	160.888	180.437	40.0519	113.697	56.76	-27.4037	69.4464	-58.3793	6.47389	-88.9478
OTU92	-12763.5	2152.1	629.638	721.053	1462.55	-2.09414	993.33	-629.81	115.691	682.314	53.4753	-44.3416	352.616	-529.103	179.666	-658.461	-210.372	-393.01	339.843	105.101	-422.08	-336.26	148.531	-207.337	144.957	-72.2081	-235.871	320.322	75.717	65.7495	-260.499	-123.564	44.5715	55.4849	76.5212	178.932	105.191	-5.59532	-154.776	202.716	112.527	13.3818	69.5904	125.757	-52.9164	60.3554	4.36438	-20.877	-70.4051
OTU93	-12630.2	2077.45	737.524	743.189	1442.58	-65.5047	1019.75	-651.524	131.945	702.03	31.0592	-63.1008	327.2	-524.801	170.532	-633.992	-214.191	-374.333	384.32	87.7895	-428.734	-377.715	131.17	-150.896	130.543	-110.71	-272.161	330.314	56.9723	39.7367	-286.806	-182.315	-20.272	55.2032	68.6244	173.891	106.621	92.4958	-139.296	202.006	129.904	69.7862	81.0337	121.361	-53.5409	75.7338	0.245859	7.99339	-86.2856
OTU94	-12213.1	2399.76	514.6	1005.41	1666.39	-107.495	644.256	-550.419	-3.68066	624.71	67.9445	-211.745	450.243	-184.739	268.351	-634.086	-362.566	-393.619	359.261	96.5998	-319.479	-379.369	225.282	-165.02	144.747	7.50407	-178.795	284.04	111.797	63.2956	-260.616	-306.619	27.763	13.7787	199.706	452.67	235.854	-1.9794	-110.69	-106.916	13.2142	-57.2547	147.279	34.8341	-59.7324	191.071	157.03	50.8833	-101.358
OTU95	-12715.7	2167.37	623.978	705.881	1430.76	-5.98797	983.908	-634.028	118.09	696.387	46.4719	0.593297	359.423	-530.516	197.555	-630.162	-224.712	-363.018	343.879	121.441	-405.371	-337.208	149.878	-203.262	186.411	-94.854	-223.439	272.734	111.346	78.3551	-196.878	-105.013	22.1813	77.6335	68.4652	177.747	120.373	11.1733	-115.952	185.599	126.235	-12.3385	76.8209	101.416	-25.62	11.9486	6.49644	1.11192	-97.7758
OTU96	-10904.3	3137.85	2877.2	-223.942	1664.67	-339.158	1709.18	-185.284	250.965	784.581	413.581	-91.4443	481.543	-490.529	381.65	-730.594	-290.803	-957.152	68.8174	717.502	-133.826	-948.556	-305.319	-330.444	105.979	15.0297	-126.128	202.195	142.946	-300.994	-669.324	-308.35	422.505	-204.307	252.405	65.4339	523.091	-463.741	59.8723	485.451	-391.322	-455.203	-54.7022	-366.543	927.46	114.397	-263.336	-280.796	147.874
OTU97	-12588.9	1863.02	582.107	627.805	1268	-8.86623	900.255	-677.294	-30.7293	402.895	336.091	70.8	391.953	-445.588	-142.604	-518	-150.361	-367.146	295.835	103.407	-339.488	-268.804	100.883	-85.9451	127.835	-50.4361	-386.54	371.434	1.05686	-76.0678	-264.518	-309.755	48.9516	-208.862	27.4202	118.225	150.183	-180.628	-283.458	158.83	177.941	93.2683	0.651867	227.68	100.846	72.1221	97.5828	22.2039	-50.4947
OTU98	-12644.8	2080.91	589.963	658.483	1290.4	16.771	889.165	-715.097	-27.9326	416.142	30.1776	109.766	397.127	-486.243	70.3012	-577.533	-93.9745	-355.772	189.048	194.189	-357.623	-315.256	144.009	31.4824	-207.69	-138.558	-201.948	38.7723	-167.445	-122.459	-341.104	-190.947	240.932	-84.0339	-56.2785	244.233	45.3954	-105.585	-145.691	193.092	299.435	79.1184	-32.8845	99.902	-29.5662	-65.4226	85.0296	2.18216	112.897
OTU99	-12073	2657.42	130.661	1405	2226.26	-522.461	-564.25	-452.253	-365.015	452.554	176.217	-1157.62	645.3	4941.51	1504.23	-1328.16	-1747.22	-434.076	157.925	128.831	-259.579	-172.907	-51.7886	-72.1073	70.1202	-86.1968	-91.5891	235.466	-65.2593	40.2582	-378.593	-218.83	-24.9412	-39.5793	82.0328	274.157	18.8116	52.0808	-383.601	381.121	182.888	81.1712	120.653	-22.2437	37.3328	288.488	-82.9234	-106.42	-118.544
OTU100	-11573.4	776.584	557.174	671.039	1371.46	-536.576	1107.88	-613.106	331.284	891.697	-157.594	55.9946	-332.544	-68.8821	-65.939	36.4959	148.487	-359.642	1126.98	174.992	-239.817	-635.236	992.404	-617.381	780.385	-357.271	347.601	-144.191	64.7691	-37.4141	-634.895	-59.5526	244.521	96.0764	-181.262	457.991	9.1975	-87.8774	-238.661	93.9645	223.478	121.815	52.1267	-82.3913	-196.573	1.28004	-188.596	-427.137	115.158
OTU101	-12758.4	2164.4	624.549	721.832	1462.63	2.11432	1001.37	-626.563	117.979	682.531	52.8364	-43.0401	357.395	-531.052	186.026	-651.27	-208.78	-384.623	336.342	111.377	-410.902	-334.24	140.167	-203.194	153.91	-71.1474	-228.257	308.318	76.3227	63.7715	-259.614	-126.384	35.6211	49.9102	80.9381	182.202	112.15	3.59522	-152.301	202.586	120.142	31.3238	77.2924	125.616	-51.8721	70.836	7.71176	-20.1492	-60.9521
OTU102	18712.8	3738.9	3565.13	3497.21	-2249.31	-2690.22	-14627.1	3055.66	6370.63	-8856.96	-4714.91	12446.1	3766.84	-5449.23	-1293.06	-12375.3	2167.79	8601.46	-5323.81	-12576.1	16877.4	12309.3	-832.557	374.714	9214.21	-1868.21	8150.52	-10848.3	-1276.69	3574.01	3230.56	-9256.85	-863.051	-4227.76	-3167.74	-2024.27	7616.04	-2255.83	2104.98	-6509.6	-7872.92	18269.3	-11655.3	8475.05	-10440.5	345.484	-16130	-1462.28	9074.52
OTU103	-12223.9	2563.05	324.565	1021.74	1657.96	-243.788	570.984	-477.444	-60.0197	700.029	199.83	-420.628	665.557	718.444	425.798	-839.999	-465.779	-284.115	228.146	-50.8795	-299.996	-437.307	19.8456	-209.484	228.913	-36.2038	-185.763	290.333	60.5169	-62.1657	-363.814	-124.075	315.627	-10.854	37.3336	-65.1804	206.189	-58.534	-314.871	309.072	55.6004	41.5689	252.189	202.598	-151.704	-13.1449	-24.4629	-75.3798	-95.4208
OTU104	-12637.3	1952.22	624.486	724.846	1469.32	-32.7749	1032.78	-592.564	130.277	703.8	61.7734	-51.8833	345.495	-512.628	187.491	-658.822	-176.666	-430.973	377.242	109.134	-425.292	-339.199	176.325	-245.778	148.737	-45.4341	-213.074	338.419	79.0376	41.0145	-257.976	-100.763	79.8454	49.8735	52.0562	227.692	90.3679	2.4245	-171.337	210.745	93.5274	41.7713	75.086	143.365	-49.2385	34.808	-23.9079	-9.72706	-31.6065
OTU105	-12655.9	2142.73	672.046	797.647	1463.88	5.29381	1019.75	-733.887	139.347	673.472	29.2853	-65.9469	313.439	-545.562	183.76	-659.66	-219.562	-352.572	331.621	128.22	-444.683	-336.269	95.5013	-208.904	148.501	-147.03	-186.065	349.209	27.8428	81.1062	-286.51	-130.031	28.6683	65.1712	47.3938	203.844	64.5581	-7.73847	-154.334	147.018	89.4678	75.4433	147.129	184.193	-69.8076	101.046	-144.652	18.6158	-69.3976
OTU106	-12724.6	2168.48	624.17	711.683	1443.1	34.7604	985.603	-615.203	112.78	716.508	62.7003	-50.899	368.059	-531.976	186.586	-651.917	-206.782	-394.796	340.799	106.604	-438.555	-335.583	140.313	-221.22	152.187	-81.6898	-226.147	318.459	67.5972	51.061	-266.701	-130.017	48.3322	36.8134	72.3369	183.399	105.439	3.91693	-151.602	195.959	124.86	13.8656	61.7735	130.217	-58.7976	60.8725	10.7969	-16.2683	-60.0561
OTU107	-1523.47	6822.17	-1765.91	90.5581	4045.46	-2880.09	3146.42	1155.62	133.599	-497.302	1164.96	1925.7	-2772.37	-2309.8	1492.52	-2490.14	-1258.99	275.71	-2104.98	-2133.67	1908.51	-542.841	-578.99	-646.878	1593.39	-1580.28	-35.8542	-965.222	803.401	-944.487	-283.471	-163.077	41.3571	-44.1357	53.9787	-1241.98	32.3423	531.78	697.789	755.361	-766.428	1736.36	-394.468	1032.23	-1133.5	444.393	77.0597	-1014.6	2029.02
OTU108	-12694.9	2140.73	638.989	705.571	1428.44	-9.56956	959.501	-614.663	88.5343	641.255	48.7877	15.3278	406.273	-483.347	63.7781	-536.19	-170.217	-324.555	255.877	88.1775	-392.473	-310.994	147.657	-222.469	148.561	-80.033	-257.579	325.076	124.686	46.9964	-261.316	-112.91	41.7003	41.3459	52.0716	122.199	127.41	-23.6806	-144.483	201.392	70.7849	26.7449	68.6992	116.309	-58.7493	86.3945	5.65226	-15.6622	-103.584
OTU109	-12647.2	1902.98	578.887	618.704	1268.71	-37.0628	894.181	-691.03	-43.2689	375.867	258.894	15.0352	419.259	-470.816	-87.1519	-500.543	-169.603	-299.615	385.427	119.819	-308.328	-406.694	111.924	-42.9144	149.439	-140.254	-231.562	13.9035	-30.104	-26.5354	-286.297	-66.7917	134.516	-112.152	-49.7807	129.557	85.7013	-195.057	-305.204	215.225	179.912	-130.426	84.4105	6.53712	32.8056	9.95155	88.4384	335.536	211.346
OTU110	-12729.6	2147.35	634.822	713.446	1428.41	19.6149	1000.42	-631.078	107.437	665.561	46.5793	-28.3706	377.791	-514.639	175.999	-643.674	-194.259	-365.203	334.534	114.962	-412.554	-336.237	145.311	-190.2	144.591	-63.7798	-240.102	322.158	76.201	60.0777	-257.822	-140.964	45.1057	35.9432	52.7664	182.47	117.911	-29.0895	-152.388	212.299	145.676	21.421	58.2404	128.552	-45.7199	89.8744	9.00165	-42.6114	-62.4102
OTU111	-12728.3	2178.11	613.498	751.912	1465.15	-7.971	980.786	-655.554	115.265	682.621	49.3045	-38.3009	357.633	-553.69	195.447	-666.575	-211.695	-381.839	326.618	84.2475	-385.045	-341.32	148.155	-218.454	151.748	-88.612	-222.788	318.864	70.7501	51.3561	-253.291	-135.694	57.6573	34.6251	89.4723	156.54	117.008	4.98735	-145.755	210.127	87.8642	39.1802	71.5781	129.954	-62.1803	63.4858	-5.63274	-36.8927	-58.4311
OTU112	-12756.4	2159.38	623.658	715.236	1456.59	9.46576	1006.4	-632.766	119.222	680.297	41.5432	-46.5076	362.02	-523.517	187.927	-658.26	-194.533	-383.316	343.871	107.55	-416.49	-337.619	145.466	-202.938	149.977	-70.5795	-236.215	318.157	74.0825	66.7566	-245.247	-125.359	38.4913	53.053	91.8497	184.346	111.748	-15.6296	-155.655	202.31	124.063	20.0094	70.6058	122.571	-44.8811	71.9636	2.90411	-34.4741	-69.7613
OTU113	-11378.6	206.301	309.845	-612.77	-413.069	671.013	-794.517	-1455.29	-2461.29	-3657.3	4213.48	-729.262	-89.603	-1132.34	2675.53	1162.99	2346.61	726.983	-1702.64	593.73	-225.811	-246.732	1416.95	4677.58	-8100.29	-1228.96	1087.58	-7814.79	-3879.25	-2181.75	-1088.82	2210.24	3291.31	599.363	961.153	2010.48	-1753.11	277.06	3030.64	699.206	914.355	-119.908	-577.362	705.285	-365.327	-675.531	-123.797	-1179.95	-1854.24
OTU114	-10211	3460.3	-51.8753	865.708	1690.44	-167.572	542.001	-46.3106	141.055	1100.3	154.257	-121.675	916.03	-454.155	349.487	-420.019	-480.455	-133.403	-26.2529	-154.094	106.209	-612.278	208.07	-44.3123	455.463	254.103	217.936	246.35	-158.412	-265.092	-676.426	282.945	-58.702	257.702	16.4683	-344.445	106.734	179.833	-233.536	445.952	75.9788	44.2619	86.1032	460.971	375.296	215.882	121.361	-52.1782	108.113
OTU115	-10060.7	1693.23	542.072	2076.3	2532.26	-134.947	995.813	-538.845	326.679	1008.29	73.5139	812.326	-1161.62	-1071.4	946.581	-1221.6	-171.745	-11.8103	-630.844	-557.518	-370.599	-451.035	-13.9512	-347.672	465.238	-438.502	-614.855	104.46	9.82734	118.617	-618.021	355.617	546.018	-489.468	88.6742	-297.313	608.978	248.187	66.931	120.083	246.321	255.276	277.437	280.453	-47.2788	166.453	151.464	370.866	260.947
OTU116	-10127.9	2888.9	821.582	957.165	538.808	32.4734	1478.04	-53.2151	-16.3209	425.224	-248.613	459.979	532.111	-633.983	216.04	-850.583	-181.147	-639.153	407.333	-46.763	-570.029	-340.234	175.575	-202.94	227.678	-76.7241	-149.006	223.663	155.547	-61.8931	-121.549	-118.213	107.579	171.532	-42.6458	-121.646	-206.895	100.121	-170.104	44.825	-25.1052	-8.68719	49.43	166.374	-392.197	149.193	-354.752	-319.316	-248.603
OTU117	-10921.2	977.816	520.338	375.845	223.576	34.3526	-32.8629	-1036.68	-821.022	-523.926	-195.297	1181.21	1053.28	-335.921	-724.578	-365.83	502.243	489.766	-535.863	85.8543	-119.51	-434.362	260.199	1635.48	-1209.5	389.279	134.05	-245.055	-714.474	157.279	-78.1809	-375.917	-110.792	-587.103	-611.84	186.584	55.1097	-1096.72	-598.039	396.693	150.22	359.037	-534.161	-296.715	59.8745	-500.132	613.901	219.542	356.94
OTU118	-6526.55	4284.39	310.71	586.71	-587.189	1911.33	2058.13	-962.652	55.0322	3035.36	-1039.87	-4461.84	757.881	-1524.89	-2198.11	2585.87	-3147.47	-4361.25	859.419	217.796	-2114.29	740.579	1099.7	847.663	122.652	-2088.47	227.261	321.923	-1673.35	2803.21	-3239.63	352.241	1594.6	-617.905	1049.67	375.49	-1424.09	326.198	-1808.89	-1538.07	-205.198	-452.499	-412.195	-397.997	653.31	203.341	356.878	-2257.18	455.319
OTU119	-12163.1	1790.5	645.783	531.199	878.136	61.0657	672.715	-761.959	-302.162	31.9035	59.0175	565.501	505.328	-291.402	-267.534	-342.33	-64.5423	-337.388	80.2729	88.4473	-242.188	-374.766	174.138	182.687	-294.588	154.533	-159.174	26.9093	14.2661	27.1806	-190.746	-294.416	-29.5858	-268.134	-132.221	-10.0119	82.7084	-203.634	-401.087	229.176	110.278	-156.174	283.99	99.1893	-54.4095	202.772	-34.2629	107.945	130.433
OTU120	-12538.4	1811.33	563.147	540.741	1096.51	9.58739	793.882	-741.89	-169.821	199.631	236.746	96.5843	475.263	-476.547	-30.4675	-513.095	-59.1667	-217.713	303.262	149.91	-286.636	-394.075	146.809	182.024	-147.855	-157.758	-146.908	-184.169	-199.132	-86.4485	-322.531	-92.5076	218.473	-162.955	-96.9591	211.611	37.4048	-203.319	-331.876	299.899	148.42	-33.0882	15.5737	-98.5597	17.1584	-23.7354	214.081	362.079	274.591
OTU121	-12763.1	2151.29	629.5	720.901	1462.73	-2.89036	992.889	-629.628	115.528	682.452	53.9462	-44.1735	351.797	-529.398	179.223	-659.507	-211.023	-393.031	339.237	104.605	-422.766	-336.207	148.665	-207.395	144.457	-72.171	-236.251	320.65	76.2515	65.9269	-261.208	-123.44	44.988	56.5562	75.664	178.972	105.126	-5.67116	-155.181	202.822	111.829	12.9539	69.3762	126.153	-52.8647	59.6714	4.0965	-20.8168	-70.7459
OTU122	-12760	2157.54	626.094	732.143	1458.04	5.00762	1002.99	-626.871	119.2	682.486	48.0066	-43.9411	356.464	-526.444	187.343	-638.771	-200.254	-396.35	361.597	102.325	-409.825	-324.022	120.108	-206.032	136.139	-68.337	-225.131	324.79	76.6709	63.9129	-255.377	-121.176	47.3923	50.6539	78.9396	182.989	109.029	-6.53644	-153.346	202.355	120.86	13.3784	72.9391	121.006	-53.319	63.3315	8.67035	-23.4129	-68.8265
OTU123	-12758	2161.14	649.727	724.844	1467.05	1.12778	987.866	-626.856	115.719	678.654	45.5945	-48.678	348.076	-530.574	187.885	-638.865	-208.293	-387.262	347.329	99.166	-424.089	-340.157	133.375	-218.089	146.507	-63.4767	-252.49	313.532	53.4197	72.6971	-249.861	-122.462	41.3187	44.9832	83.9036	184.266	107.881	-7.06096	-152.111	205.789	122.101	18.7217	65.505	124.852	-62.6066	68.2377	4.31064	-16.2799	-62.7285
OTU124	-4597.17	-8722.09	84.6552	-585.529	-454.535	-4924.06	-495.426	-216.144	-1120.6	-48.8956	-428.483	2574.81	-302.838	929.965	-40.5455	3750.1	3480.46	696.18	2269.55	208.138	1657.2	-148.583	-637.333	1505.4	-985.882	-2219.57	-245.123	-3866.08	-729.397	883.766	-395.872	176.363	869.675	234.274	1087.35	-1062.62	-553.177	1010.55	1787.52	834.817	953.462	533.511	538.168	-2329.28	1735.05	-582.77	-119.979	1880.73	-942.725
OTU125	-12760.2	2153.77	627.256	727.223	1461.79	0.506602	999.825	-640.756	121.017	683.88	46.0528	-41.4542	349.415	-525.854	187.087	-646.486	-204.218	-393.935	345.324	110.284	-417.299	-331.451	148.502	-207.736	148.389	-69.4933	-231.203	316.069	74.3109	63.2484	-257.009	-132.089	41.1218	54.4261	83.1285	178.427	102.453	-6.95535	-147.24	204.521	115.545	17.9124	68.6835	126.491	-46.1499	71.0875	17.1025	-16.5928	-66.7954
OTU126	-4262.09	3624.59	320.507	1388.6	5422.09	-544.258	-27.4961	-1463.61	-131.797	118.27	176.495	-1175.57	314.04	-1078.42	-43.7423	742.918	-2155.78	722.099	891.029	619.769	-1738.19	196.734	316.845	-835.406	-781.784	-824.113	-830.66	220.903	467.355	-3.35182	-1177.73	-465.915	508.058	307.61	-831.914	61.0047	179.31	281.355	-1024.57	31.5591	106.773	-211.786	997.713	-22.6157	-871.012	61.9649	-1215.8	-311.542	56.4675
OTU127	-12761.2	2159.49	626.376	723.629	1466.33	3.88856	999.771	-621.455	115.655	678.46	48.8127	-42.9019	351.323	-527.534	186.134	-650.132	-204.841	-391.784	344.26	110.653	-417.245	-335.23	154.879	-204.456	147.038	-76.139	-237.712	323.393	68.6973	62.045	-250.405	-122.867	37.1063	48.1355	83.714	181.267	103.404	-6.31525	-151.213	203.633	119.194	17.1052	70.367	123.908	-48.2131	63.4326	5.11138	-16.5177	-64.4778
OTU128	-9111.44	2592.4	155.81	205.068	2115.48	314.873	830.175	-746.429	-22.1468	942.152	-378.46	-662.285	435.811	-525.098	-238.175	160.151	-848.76	-415.386	860.867	535.678	-1290	-228.48	154.038	-836.216	-53.6469	137.82	-411.476	-217.079	-117.438	-136.325	-527.544	-217.79	-138.418	-64.2762	157.797	-384.962	-232.594	750.042	-612.276	-726.471	-231.262	-436.625	61.8771	-272.475	-42.0792	-272.576	413.908	-319.407	-315.064
OTU129	-12088.5	2054.54	797.002	587.398	1266.91	59.2275	792.012	-643.91	-147.116	308.289	154.886	15.8494	484.669	-431.17	-32.5517	-541.917	27.1015	-167.693	193.914	-31.5338	-308.916	-41.3377	391.988	158.972	-282.241	-68.7677	-93.2804	-281.245	-32.218	45.3472	-53.4901	111.861	112.761	129.249	7.89046	200.53	-29.6259	-13.0916	187.13	262.924	95.0061	33.7927	-20.3296	99.362	-12.06	-0.11691	-128.064	-88.1635	-479.027
OTU130	-8355.48	4867.42	-482.104	-976.364	2467.06	-1317.61	3125.86	287.025	494.959	17.6804	213.314	-665.954	-566.159	-1174.99	604.889	-940.209	-700.264	351.207	-79.1234	3858.02	146.326	538.341	-775.116	-461.891	351.584	49.6338	-916.819	-604.363	408.134	-72.1195	-396.929	-416.649	189.267	-443.768	-441.658	-88.7374	274.662	-10.2019	-705.875	649.994	-334.638	-805.998	310.247	142.402	187.27	-173	-179.993	-417.099	145.818
OTU131	-11667.7	1972.86	543.499	480.599	1405.12	176.362	996.675	-616.679	248.769	926.668	268.625	5.08238	379.941	-487.995	23.5094	-522.03	-239.569	-266.763	485.358	107.087	-626.127	-348.603	221.869	-217.986	172.398	-89.3518	-171.477	269.292	60.1265	-31.1198	-332.334	-176.855	69.4071	55.1349	-152.404	73.6176	84.0742	78.6971	-221.798	119.976	142.936	-41.7383	39.7183	162.483	-103.783	30.5302	-73.8051	-100.602	-40.1581
OTU132	-12672	2152.57	603.46	674.847	1384.38	97.2092	978.927	-705.494	149.796	724.297	63.8865	-105.922	321.186	-529.529	226.004	-687.901	-175.831	-205.398	340.4	73.4006	-396.629	-412.642	150.74	-183.643	54.7425	-74.3926	-165.027	438.24	82.2446	217.338	-252.869	-65.0514	-93.2373	-57.5023	144.929	291.257	70.2393	-196.32	-227.747	322.714	-32.2463	131.385	-25.1081	-55.1146	-118.401	-39.4929	153.043	23.4798	-108.212
OTU133	-11039.5	2121.71	512.077	994.186	1796.6	560.79	1286.92	-557.08	430.68	1118.38	169.015	17.6355	432.654	-515.891	178.858	-767.222	-75.2481	-309.714	380.37	120.174	-511.02	-481.66	206.974	-220.231	212.162	-261.495	-235.229	149.867	10.1095	-163.511	-429.628	-171.188	207.879	60.3973	29.7986	166.117	20.7845	-144.063	-406.641	181.146	250.352	-111.18	195.413	444.03	-178.198	41.7942	-91.2046	-56.381	-123.731
OTU134	-12698.7	2099.31	620.683	706.129	1447.31	14.2143	965.504	-637.708	151.686	721.382	48.449	-40.445	341.583	-546.499	225.808	-691.771	-207.969	-299.472	294.223	64.6647	-394.494	-352.32	102.92	-198.901	60.0002	-78.8332	-160.092	376.12	89.0894	164.422	-270.814	-114.247	-89.6031	-48.2484	147.701	215.83	80.1122	-93.8873	-174.044	247.804	77.0944	8.43274	13.8896	29.6875	-117.665	2.2599	52.9855	-20.4507	-80.8098
OTU135	-8146.3	2388.18	-269.47	2981.8	1606.42	-1085.91	2012.01	1606.71	527.282	369.507	462.689	993.99	-3880.07	-1027.01	1518.46	-1740.25	-821.631	384.416	-95.1975	3767.74	710.211	755.47	879.204	-167.689	433.655	-469.39	-1256.5	960.353	91.9404	-70.2861	292.114	647.359	1106.2	-462.467	-318.044	-730.548	219.226	-270.481	100.424	857.59	45.8559	174.795	-113.495	415.217	-320.433	275.827	254.399	261.256	521.908
OTU136	-12762.5	2151.61	629.281	722.04	1464.89	4.17954	996.506	-630.772	116.824	679.892	50.7522	-39.2588	354.138	-524.799	181.954	-647.372	-204.097	-394.527	350.495	105.741	-413.621	-332.592	144.203	-196.727	147.312	-77.4292	-231.932	316.266	77.6375	62.9358	-254.651	-131.775	31.034	40.2994	85.2438	173.721	105.197	-2.40319	-149.147	200.156	114.476	5.98411	75.2698	120.633	-53.7789	70.8642	9.07747	-24.5241	-70.7532
OTU137	-12737.5	2127.61	621.441	718.128	1469.33	-21.2335	991.352	-620.089	118.47	701.79	42.1571	-41.3148	358.54	-534.219	198.557	-666.071	-189.454	-383.442	316.42	100.83	-421.67	-336.396	142.89	-168.145	131.955	-43.074	-194.762	336.561	77.2548	102.817	-283.069	-146.873	-5.22925	26.4163	123.889	158.303	124.519	-18.9669	-137.491	210.275	154.133	-35.2097	55.0428	83.6636	-89.8261	59.8547	6.54041	-18.1866	-75.7875
OTU138	-12436.7	2145.66	765.521	517.994	1419.94	-9.38228	779.487	-559.863	-43.919	610.518	-128.387	306.269	679.823	-520.001	-15.5037	-299.324	-257.666	-21.2084	4.1007	-68.0545	-304.442	-228.882	309.039	133.783	75.0575	257.115	-168.204	419.386	199.614	-12.3145	-96.4547	-116.877	-65.4909	-190.844	-476.466	-355.208	170.423	-358.191	-269.559	40.405	-208.039	152.851	-19.0142	230.632	-138.065	189.902	52.7855	-150.068	-183.525
OTU139	-12762.5	2153.02	628.568	727.117	1462.52	4.91124	999.784	-623.914	117.502	682.171	46.831	-42.7923	354.593	-525.841	187.174	-640.125	-200.435	-395.411	359.108	101.634	-409.769	-322.575	116.079	-204.633	133.291	-70.9276	-221.839	327.351	78.5181	65.3938	-253.355	-122.34	43.4275	50.1104	81.6671	179.775	108.665	-7.53341	-151.686	202.393	120.488	10.7451	71.4842	122.031	-54.6167	63.0224	8.20727	-25.2863	-67.3981
OTU140	43769.6	-42078.5	11138.6	15400.6	-636.297	-33322.7	-7687.73	8046.81	8717.91	11069.4	-28705.7	8153.9	-45742	7599.15	16135.9	55867.6	23114.8	9388.8	34093	-38210.6	7944.6	6235.09	-57124.9	-38768.2	1535.77	35318.2	-35837.1	-17371	-53811	19033.9	895.663	9256.52	-2680.34	-2965.69	-7308.71	9356.57	1628.87	3681.66	-4914	584.91	-1061.2	-585.152	-969.599	-662.251	-206.471	-1331.46	-4284.37	2010.77	-217.129
OTU141	-8907.91	3356.66	880.463	2224.82	-582.102	-1117.2	-733.024	-208.588	2727.46	-296.306	-42.197	55.9063	1279.39	4004.83	1409.3	-1973.86	-1480.4	-1010.31	-295.804	-1495.43	685.318	-1537.07	-1428.56	84.8118	508.743	718.464	-1363.6	-728.939	164.161	584.133	2097.54	772.859	-205.699	1203.44	-26.3685	-127.017	-438.536	430.763	2876.07	-2436.4	-1367.87	-72.9275	-601.439	253.3	659.212	-976.093	331.565	-860.752	1153.61
OTU142	-12757.1	2162.15	635.552	724.711	1462.81	-0.743668	999.269	-641.049	118.624	675.139	48.9509	-45.2716	353.543	-526.992	181.906	-651.461	-202.121	-398.101	344.958	96.1013	-413.62	-340.871	139.808	-212.879	156.583	-65.5593	-230.146	314.598	63.9979	62.0094	-257.927	-109.198	38.418	37.6729	82.6217	162.613	106.991	-6.30652	-141.089	210.125	114.464	12.3646	64.1983	134.84	-65.8683	60.4589	8.72393	-30.782	-63.4009
OTU143	-12752.2	2166.2	629.343	736.986	1454.11	-2.64336	994.858	-657.629	121.891	684.844	48.2695	-44.5092	363.372	-532.93	187.882	-650.644	-205.095	-395.612	339.017	104.343	-418.061	-336.246	147.304	-206.877	147.41	-76.2211	-232.413	316.78	74.368	56.8862	-250.923	-124.502	43.7419	40.5378	81.7631	169.391	112.308	-3.28826	-151.651	203.28	113.234	13.7652	72.381	121.977	-55.4925	74.3846	17.9573	-27.4093	-73.5306
OTU144	-12760.3	2142.44	627.864	719.059	1461.44	-4.56157	998.046	-627.398	117.862	686.556	49.5721	-45.9925	361.86	-530.378	183.128	-661.182	-213.202	-397.993	328.849	104.245	-427.052	-335.395	142.003	-215.021	142.67	-63.6459	-223.001	321.149	81.9698	62.2223	-244.214	-109.877	49.4959	31.0994	93.5368	193.034	103.763	-5.37609	-151.744	198.003	123.101	17.6309	72.2674	139.345	-45.7734	71.1091	12.354	-23.6793	-66.4564
OTU145	-12755.7	2161.91	634.262	720.74	1475.66	1.52745	992.58	-633.107	113.397	675.939	50.4202	-45.0835	353.842	-531.079	182.119	-651.063	-204.485	-395.256	342.276	105.517	-415.592	-337.671	147.631	-211.519	144.46	-79.7937	-235.178	309.939	78.383	70.4694	-255.81	-129.732	32.5733	46.5846	90.6202	188.911	116.122	8.52524	-155.483	198.05	120.342	34.9705	78.748	121.615	-44.6685	65.9473	20.472	-28.3211	-58.0644
OTU146	-12608.5	2135.84	767.032	760.05	1446.68	52.477	977.709	-658.086	116.322	618.809	-91.7717	26.9708	347.964	-527.935	239.888	-626.957	-198.668	-334.061	354.462	41.9481	-436.406	-295.131	129.795	-194.447	160.509	8.43528	-369.893	291.258	-28.543	167.276	-170.385	-127.934	13.3816	62.626	100.688	247.505	164.687	5.90981	-143.064	236.82	130.232	133.675	-17.797	160.609	-56.2413	55.291	-120.664	-110.963	-44.2835
OTU147	-10476.3	1227.38	1054.71	70.0526	57.7047	7.14523	-227.858	-737.981	-873.555	-487.008	-35.1179	2012.37	1729.04	162.946	-1579.91	524.234	444.258	431.556	-390.122	-347.696	375.412	16.2435	333.933	1721.45	-226.679	889.916	-104.407	239.087	615.096	351.179	1358.23	-394.25	-1395.85	-816.161	-2455.5	-1460.08	343.811	-864.46	-605.94	-727.742	-714.204	1064.24	-798.274	239.449	370.482	919.449	-30.4267	-289.485	-581.691
OTU148	-10315.1	1385.73	715.674	767.089	1587.92	-333.833	756.492	-205.108	51.7201	936.377	-294.148	529.318	-518.989	-584.603	439.832	-53.2183	-448.986	-97.4188	413.581	-429.151	111.057	81.3719	-690.413	447.955	-656.653	-335.761	756.945	774.988	856.913	227.718	-342.207	-982.707	-458.324	-256.113	444.412	-357.006	-77.7877	415.16	-66.1105	258.866	-280.271	-274.343	-248.63	269.174	-328.116	-187.598	-99.4215	46.2802	183.122
OTU149	-12256.1	2071.83	597.751	641.008	1187.01	17.2037	712.02	-656.154	-83.3396	458.982	-119.815	448.407	504.747	-430.823	146.271	-476.637	-345.18	-284.927	323.533	-62.2846	-415.13	-401.441	253.086	-56.6997	148.705	44.5518	-245.303	253.332	197.166	127.255	128.624	-40.8509	-132.076	232.098	-178.87	-44.8813	197.016	-41.482	-10.0748	151.456	-18.5632	30.5885	122.022	41.6166	60.5426	1.04301	-85.4959	-9.74714	-182.197
OTU150	15486.1	6489.02	-365.138	-1160.77	-2597.54	-8863.7	-22203.4	1278.08	18367.8	-14614.3	-9483.76	2063.87	-5040.23	17402.9	5252.39	-6189.95	-6524.27	-2316.36	1853.79	3866.05	4658.78	-4853.44	-3264.44	-9081.98	5473.46	2263.52	-775.301	-2856.85	-10634.4	2977.01	4983.94	7357.86	5628.2	5578.32	-1505.66	-4001.11	7131.06	-6550.07	5173.68	1851.98	-1304.5	-8313.83	-20449.8	8864.43	-16479.7	12461	9258.66	-7150.36	2425.39
OTU151	-12590	2097.73	664.268	680.17	1246.44	48.487	946.452	-715.264	37.3718	543.184	89.2403	-15.9893	362.415	-491.143	215.213	-587.111	-74.324	-399.973	313.315	127.06	-449.69	-430.752	120.555	-318.352	171.364	-122.528	-231.897	342.563	171.428	131.739	-163.553	-40.2203	-15.715	131.619	110.856	144.068	109.313	56.8061	-161.573	179.118	68.7112	-94.6747	216.097	113.084	-40.1822	31.1631	79.9043	-24.9956	19.112
OTU152	-11812.1	125.294	279.647	310.441	753.435	-483.97	844.491	-972.962	-387.746	-365.51	-666.03	662.26	2430.18	-654.114	-796.177	-1169.39	-940.72	-121.646	278.622	295.099	-19.6184	-374.366	-360.144	1576.85	-70.8635	-1065.43	-1043.32	-19.6203	-1186.34	-641.003	-1153.95	-819.15	1340.36	-819.604	-1071.91	397.816	588.917	-809.629	-786.392	911.165	1196.9	110.932	-883.51	65.4649	144.146	-715.027	561.73	1454.08	1456.84
OTU153	-12761.7	2146.11	630.269	718.396	1457.49	-7.40395	996.101	-627.996	120.868	689.912	49.9893	-47.5779	355.76	-525.709	187.038	-646.341	-200.942	-388.063	350.616	101.399	-416.558	-335.948	134.119	-212.323	152.357	-63.8008	-255.684	313.544	43.3303	71.8947	-252.846	-122.023	37.8181	48.8309	80.5964	183.305	102.947	3.87371	-157.345	197.745	110.24	17.054	76.723	116.336	-52.6002	59.0009	2.23398	-24.3165	-69.3887
OTU154	-12677.9	2133.97	609.017	686.244	1406.28	41.5891	967.525	-654.01	103.773	660.144	60.2213	-13.2403	342.946	-524.535	170.263	-608.632	-240.612	-374.271	330.438	119.579	-406.4	-324.555	156.521	-188.469	178.979	-69.6555	-231.738	301.911	93.5114	96.889	-251.942	-103.396	10.9356	76.7237	123.541	167.228	136.895	-7.62653	-117.452	235.936	92.3389	24.4849	78.3293	133.646	-59.108	82.6023	9.81311	-38.4412	-56.5291
OTU155	-12711.2	2190.51	604.909	691.505	1458.33	10.7978	1022.07	-626.295	142.689	651.545	15.1245	-77.4979	344.55	-535.006	173.475	-639.974	-223.299	-365.663	344.11	128.978	-430.626	-340.272	126.874	-201.733	150.155	-62.4297	-225.712	321.047	63.847	61.7102	-276.363	-130.214	50.8272	17.7518	86.987	151.276	78.3652	22.6173	-163.596	194.8	110.237	-2.6863	74.5873	152.308	-63.8221	43.6358	-14.6916	-28.3227	-69.3116
OTU156	-10912.2	930.479	492.67	1734.95	2060.84	-997.234	868.842	-352.135	253.625	1281.27	-367.399	688.057	-1178.51	-433.08	603.686	-153.283	537.738	-512.299	548.215	-1093.35	492.629	-100.818	-181.436	-642.585	-685.406	-99.7132	956.202	-273.28	111.113	1088.47	-1335.77	-1251.32	-2632.95	-1138.33	764.186	-491.99	754.65	394.929	630.424	235.407	1410.42	-1733.86	-1063.24	554.864	-313.443	-284.233	-1190.27	417.431	339.843
OTU157	-11602.8	1486.62	760.1	394.147	677.97	-68.5475	435.295	-776.488	-414.515	-5.98098	282.019	702.52	837.216	-205.676	-245.763	-192.346	79.8639	28.0668	267.758	-209.988	-26.8125	-17.6588	394.456	760.658	216.325	602.67	122.641	-6.77321	450.945	477.75	593.791	-168.682	-922.124	-24.609	-664.929	-579.374	253.964	-9.53228	-529.974	-227.897	-597.435	125.706	286.749	221.982	305.473	732.836	-17.37	332.698	74.4735
OTU158	-12678.1	2221.14	589.654	699.507	1479.13	-23.6023	1073.16	-594.875	122.496	649.02	43.1113	-56.9385	343.069	-534.979	199.421	-655.57	-210.482	-393.215	327.672	148.833	-422.341	-326.718	130.235	-203.277	155.097	-73.6219	-239.755	309.098	68.5741	47.517	-257.11	-138.073	45.1518	32.8634	82.3373	158.294	105.342	-3.13163	-160.623	213.655	93.9176	2.4549	71.5875	115.643	-18.0561	39.6629	12.6637	-30.153	-65.8792
OTU159	-12754.1	2153.49	630.405	728.18	1470.87	0.587882	978.548	-629.376	112.154	682.541	47.9152	-54.9174	364.748	-469.772	198.605	-658.226	-217.926	-396.952	346.349	112.962	-413.096	-335.97	146.382	-198.957	146.833	-76.5055	-233.479	320.148	67.0771	62.4066	-254.536	-129.807	41.4587	50.9341	83.4428	181.505	99.7812	4.01334	-158.167	205.281	113.052	17.1377	66.2179	122.542	-48.6191	68.7547	15.3546	-19.6325	-65.8971
OTU160	-12695.2	2156.82	628.281	756.56	1504.63	22.055	985.171	-609.523	118.232	704.518	61.837	-18.6291	338.853	-543.466	195.584	-673.794	-188.908	-393.588	326.584	102.588	-404.349	-346.105	153.264	-209.023	163.602	-86.1398	-242.842	295.081	84.1996	68.9298	-278.655	-136.046	55.0565	49.1148	82.6422	180.311	108.475	-19.1639	-148.99	197.997	110.252	20.7537	76.6923	150.119	-61.2649	57.6992	22.6638	-12.2359	-61.3451
OTU161	-12447.5	2054.12	605.155	685.826	1123.43	65.7956	846.137	-667.127	-78.82	393.974	-1.49705	285.725	466.111	-354.486	-9.36798	-406.192	-78.3205	-285.817	95.9572	70.1708	-272.87	-378.553	188.576	-54.4773	4.17262	207.432	-172.396	336.201	162.168	119.659	-346.159	-266.354	-90.195	-86.1795	-159.239	67.4336	166.526	-169.897	-330.344	143.945	151.499	-0.159883	141.905	101.047	-43.8341	63.6075	4.74181	34.1278	168.61
OTU162	-12724.3	2159.18	616.251	734.376	1452.37	13.4031	1001.98	-599.378	117.124	702.542	78.266	-44.666	348.591	-515.097	166.4	-644.709	-202.884	-398.225	358.64	106.572	-447.574	-335.651	169.628	-222.428	145.671	-81.2875	-216.706	313.426	65.7421	56.4006	-252.973	-131.596	45.8877	43.4713	80.7083	160.182	108.675	-13.9905	-164.55	212.612	124.937	17.7374	58.8197	124.059	-60.7294	53.4428	-8.25224	-31.1608	-60.4587
OTU163	-11594.6	1434.46	592.045	508.942	54.32	109.426	240.459	-981.04	-705.35	-769.987	-212.499	1618.82	867.433	196.898	-1174.17	268.828	650.533	-270.457	-1100.2	369.409	13.3108	-191.107	-60.1176	596.694	-1221.04	-295.006	-371.325	-262.894	-509.22	-538.143	-502.792	-723.784	564.837	-486.261	-291.275	147.86	47.6799	-350.514	-407.166	406.228	732.565	-187.239	-36.3761	-157.879	-153.703	-213.133	279.988	303.434	993.767
OTU164	-12749.6	2107.28	624.706	719.294	1471.48	-8.04487	1006.08	-629.51	120.882	683.605	46.4248	-62.6967	395.454	-532.638	196.996	-651.626	-201.05	-402.758	329.722	117.166	-414.006	-337.823	154.141	-213.022	153.451	-62.6697	-233.644	316.733	69.8311	55.2372	-250.814	-124.351	43.5664	57.0801	66.0502	182.005	92.7856	-10.2126	-144.032	212.01	107.594	23.0108	73.6923	108.714	-65.2469	63.0517	4.26511	-14.3089	-53.2974
OTU165	-12761.7	2146.12	629.582	720.264	1460.92	-0.132588	996.369	-631.163	116.236	679.674	62.1545	-43.3726	354.017	-522.786	166.922	-645.137	-207.7	-392.723	346.147	105.805	-416.376	-333.609	148.46	-209.534	146.553	-61.3232	-241.196	318.643	69.9941	63.1711	-254.885	-132.037	40.6119	35.166	82.9573	172.941	104.318	-18.8434	-151.805	200.172	120.322	23.4307	80.0494	126.979	-45.1213	68.1446	8.98691	-29.2936	-75.3676
OTU166	-9578.88	-3074.53	629.262	787.532	1912.63	-2950.73	1334.49	440.985	805.123	2681.71	-1425.29	197.807	-1735.92	181.069	1365.35	304.102	1421.48	-673.481	722.924	468.04	-691.787	-409.215	1272.55	-733.983	726.871	516.327	501.803	650.241	-197.239	-528.151	-420.059	499.969	1051.89	-885.181	-177.419	621.376	-927.041	-1055.03	307.249	-594.206	408.586	670.381	1440.12	-487.01	-347.75	-426.884	-985.796	-680.639	-48.8205
OTU167	-8250.78	777.813	1007.17	-326.676	-1748.04	-4.51068	-1255.29	-786.44	-1827.87	-1846.96	-157.707	3641.21	2702.15	763.76	-1794.26	2363.33	666.111	1081.45	-2071.9	-98.2711	547.176	-937.559	366.235	1631.24	-551.427	216.964	-487.564	-815.889	931.69	321.62	1724.63	449.1	-703.978	645.276	-1486.38	-1486.5	632.364	-260.191	366.268	131.947	-600.653	561.411	-387.525	-172.784	-86.3253	-321.34	-555.418	336.811	-871.98
OTU168	6476.7	-29018.2	-1462.36	-4114.48	-3848.92	-11801.1	-2021.33	-381.273	-4053.42	-4968.22	8066.48	2618.47	3787.38	385.113	-2068.05	7102.96	665.42	365.704	4525.85	-2283.32	2735.45	1488.05	-5377.69	3965.85	2291.28	-3733.44	-5286.53	-4579.89	-844.605	-1362.07	681.147	-5134.13	-3964.95	-6829.07	4409.26	-1264.64	1177.31	128.605	-3232.31	1293.93	552.583	-2255.58	2585.23	765.343	5353.45	-545.961	2794.92	2346.13	-6671.95
OTU169	-12735.3	2153.26	620.839	716.145	1448.64	22.0628	1013.36	-637.558	121.633	681.907	31.4551	-54.3899	367.159	-522.717	187.122	-665.953	-189.366	-369.347	343.349	106.038	-418.178	-341.942	148.039	-189.353	149.235	-75.0075	-244.637	319.989	75.2937	79.3789	-240.289	-115.193	34.4097	62.0397	94.9742	187.805	117.032	-26.1106	-159.294	200.748	122.733	22.164	56	122.001	-37.8975	73.6888	-7.81139	-58.9576	-69.6137
OTU170	-12720.4	2154.09	620.263	718.002	1430.95	20.0973	981.676	-650.099	108.635	679.631	52.7775	-28.9291	357.768	-525.166	198.681	-655.566	-215.241	-373.942	344.672	87.6015	-418.959	-350.356	155.983	-224.065	134.606	-72.4076	-229.572	329.115	84.3161	66.2242	-242.964	-123.973	43.7862	57.1462	66.5198	187.975	98.9608	-3.96037	-142.144	192.71	115.947	-2.89527	67.2411	123.624	-40.8799	62.8289	20.1111	-25.545	-57.076
OTU171	-12090.3	2005.47	477.544	676.189	1096.36	247.288	1117.95	-729.758	162.847	634.768	-274.48	-144.202	202.73	-424.252	137.858	-810.274	116.638	-12.407	188.989	-27.7976	-351.465	-455.455	120.041	-83.9149	165.585	-70.063	-303.508	144.384	285.006	363.504	-41.2996	-28.5642	-326.375	227.688	143.351	352.66	351.519	-171.752	-229.325	102.103	126.578	174.852	-27.1955	201.654	330.534	196.995	-301.772	-507.826	-237.813
OTU172	-12336.8	1246.59	604.421	657.046	1513.99	-637.521	991.175	-468.213	236.358	1120.76	-298.335	39.7886	-38.9379	-430.844	357.369	-662.316	-57.3396	-279.445	197.007	-40.3155	-580.872	-455.317	285.683	-435.693	146.839	165.376	-393.693	168.699	-108.837	266.943	-476.759	49.4555	255.866	191.754	-86.0296	107.398	-87.679	-117.616	-186.045	88.2116	115.85	140.25	340.836	71.4234	242.794	-27.0105	-137.336	91.8288	-210.838
OTU173	-12744.4	2154.95	629.388	710.215	1428.22	38.765	997.744	-661.965	113.735	678.545	55.2812	-80.6255	349.58	-520.946	192.496	-677.916	-173.317	-315.912	355.751	107.955	-428.602	-378.493	138.748	-190.527	115.141	-61.6035	-213.566	366.357	84.1159	141.487	-263.514	-93.8638	-7.60281	-0.632026	104.367	223.665	75.6792	-88.2545	-183.798	251.199	39.5695	76.6025	27.6694	41.0376	-95.2786	19.3571	72.1269	-2.83853	-77.8237
OTU174	-10754.9	1036.98	693.116	131.488	-281.978	-10.0436	-327.455	-1408.57	-1142.13	-1064.52	-1231.01	2497.5	1506.68	-168.222	-1312.86	-617.676	192.987	-393.572	127.46	133.13	261.119	109.91	238.951	2035.78	-932.89	559.246	-375.233	-30.0617	-827.937	-615.763	1146.32	-1787.66	-699.058	-1448	-2807.96	-802.183	656.218	-1328.91	-1548.13	-925.116	1130.06	1057.85	-748.569	-50.2473	1274.03	236.191	402.035	-198.843	299.701
OTU175	-11830.8	1843.17	702.714	656.787	1143.56	-223.873	525.347	-647.937	556.785	285.879	-101.004	399.547	100.831	-307.435	40.7382	-967.669	-254.078	-458.741	169.818	-44.6381	-474.152	-480.183	184.403	118.427	-95.5582	116.233	-392.919	623.954	440.187	328.035	62.2124	395.308	185.855	156.253	-293.302	-258.402	146.344	176.479	96.7131	-256.139	77.367	127.363	-189.068	-122.623	35.1923	12.8271	-178.636	179.383	-326.748
OTU176	3958.55	8121.38	21336.7	2897.9	-3034.98	-1467.53	5688.77	2161.64	1498.33	3176.07	2317.36	-4208.83	4091.39	-1798.58	-207.731	2374.18	-4198.54	-3753.96	1155.94	4236.39	-2628.3	-840.619	-703.948	-1302.68	-1191.42	2844.93	665.401	-998.351	-1297.74	-2300.25	-4741.73	-2789.57	2242.72	-2148.59	888.19	1220.9	4033.94	-158.551	2067.71	-829.533	-3915.56	-3221.39	-4410.53	-6383.32	5779.26	-1325.48	-636.999	-1883.83	2313.79
OTU177	-12515.2	1739.19	615.041	697.99	1500.27	-187.423	1021.98	-599.504	134.269	726.169	1.70468	-52.0368	435.505	-556.785	275.549	-594.687	-205.776	-430.22	350.089	126.846	-418.521	-294.852	92.1344	-262.866	154.375	-50.1856	-283.909	290.987	-13.4849	92.0004	-263.029	-154.21	12.9825	46.7239	96.7252	204.651	66.7597	6.44097	-176.17	227.535	109.214	39.2712	140.199	117.729	-11.4779	5.52965	-27.7853	24.5206	-132.048
OTU178	-12655.2	2110.37	696.764	669.767	1307.73	14.8309	914.099	-653.824	22.0531	553.911	-59.7203	84.2035	462.727	-499.198	80.2353	-729.858	-120.361	-340.72	322.617	62.8178	-343.842	-103.728	201.362	-101.856	72.0652	-20.6919	-161.331	244.006	4.71023	39.752	-251.173	-215.511	91.2148	-64.2589	-129.184	143.87	99.0605	-119.038	-288.833	129.4	190.839	133.741	-66.765	117.182	14.2717	5.14671	67.6802	42.6104	70.2033
OTU179	-12722.8	2163.2	618.508	732.531	1432.41	3.72642	993.168	-640.48	110.993	672.612	43.145	-29.1942	362.358	-502.944	154.33	-611.319	-174.41	-380.015	305.533	107.115	-402.433	-339.25	145.882	-202.95	138.244	-62.1096	-253.428	316.975	98.5828	55.22	-273.085	-115.396	25.2154	59.7375	94.3849	205.623	101.419	-2.33051	-122.898	200.391	127.085	32.6418	66.4091	126.577	-42.0633	56.8636	0.732306	-30.2315	-92.9169
OTU180	-12461.7	2205.8	803.819	565.796	1248.75	69.6282	767.3	-613.183	-90.9313	418.804	-223.132	276.558	680.537	-443.911	-203.683	-393.251	-48.4298	86.7728	-133.423	-68.3584	-301.864	3.39467	234.766	-119.65	4.50899	36.8038	-183.235	365.401	143.949	-0.282454	-282.157	-122.858	89.6476	-184.307	-367.66	-111.831	186.447	-405.158	-211.659	164.314	-44.2851	242.539	-150.189	41.4096	-166.583	-103.272	133.2	-69.4639	-3.8464
OTU181	-11873.2	1545.41	466.683	502.997	614.308	-70.5705	466.497	-728.048	-419.21	-126.896	703.881	308.457	614.98	-123.919	179.849	-171.757	252.954	-82.7803	-59.2281	100.192	-222.955	-508.533	293.545	567.516	-701.064	-196.159	-169.532	-745.959	-83.0076	54.7241	98.2131	327.506	82.51	422.111	174.455	121.773	-53.7762	184.998	279.853	147.48	19.8573	-323.104	161.011	66.6803	40.3291	-117.887	106.153	169.363	89.4379
OTU182	-1886.19	5251.71	27440.6	-1966.58	-9903.59	897.22	4778.03	4962.62	-3660.76	-7400.47	-14362.1	-7651.06	9725.21	4119.77	-8446.21	-23965.1	16713.9	21374.2	817.525	-22180.8	6021.64	64131.3	20508.5	-4553.12	9226.97	2395.52	424.995	-8019.59	901.164	-2786.04	1604.57	1627.29	2529.62	3235.4	5702.94	439.866	-1050.35	-580.795	-1715.42	-1303.14	-2029.91	-3394.51	-630.026	-1231.3	1349.49	-2602.34	1156.22	1901.51	-980.718
OTU183	-12751.7	2168.6	618.867	723.013	1460.68	2.96992	1008.35	-621.649	119.185	681.897	52.417	-43.2379	357.831	-533.722	189.961	-655.257	-208.861	-377.492	333.411	110.148	-395.398	-336.482	141.687	-205.385	152.388	-71.0648	-226.596	309.519	74.3305	60.346	-258.801	-124.951	33.6997	50.7549	82.1242	180.309	112.082	3.5546	-152.082	201.6	119.325	32.2699	81.3458	129.039	-47.5768	75.6321	5.61793	-20.8584	-60.5025
OTU184	-12723.1	2089.05	630.76	719.967	1466.12	-4.48581	1005.66	-614.569	136.691	702.217	25.5573	-52.8543	307.285	-507.938	192.689	-647.038	-168.787	-407.263	356.464	130.659	-413.658	-347.933	193.637	-212.025	154.536	-82.3095	-213.18	333.338	72.6174	40.9036	-254.532	-104.402	60.0914	69.4579	55.5467	191.748	119.799	-6.40895	-160.653	204.042	103.074	17.2956	44.9138	136	-72.0632	60.4578	-13.7721	-14.1609	-54.4677
OTU185	8768.6	-13738.2	1627.92	9456.82	10861.9	1715.57	5188.53	1648.31	3066.61	3025.61	-1456.92	3433.72	-10327.9	3246.7	3671.79	1403.64	3324.76	-3271.2	2839.41	2567.01	-3676.44	1496.01	7087.83	1418.43	-1066.76	-1850.43	507.026	6471.73	-2803.4	-833.922	-747.671	2616.68	3449.06	336.635	-1047.92	-2744.09	666.994	1519.56	821.383	-938.707	-493.106	2746.36	-312.123	-1562.33	182.797	-187.032	-3351.91	1608.67	2634.89
OTU186	2320.9	-30124.6	-1834.44	-2993.62	2332.79	-15983.1	3108.78	3363.48	2063.19	8164.98	-4553	-6961.81	5269.67	-1107	4767.81	1639.78	3633.85	-3466.02	-1045.76	3163.57	-684.555	-469.943	3394.16	-5428.67	2477.24	2571.65	2852.82	1547.66	665.894	-5960.43	2006.98	468.201	2507.45	-5136.55	-362.488	3525.97	-6835.2	-3959.99	3159.04	-2958.76	2446.42	6039.72	7386.91	-4550.89	-3764.41	-1537.87	-3383.66	-8275.5	3989.72
OTU187	-12708.5	2141.04	621.556	696.766	1412.81	37.4992	968.812	-644.685	97.6285	684.718	48.4699	-18.0929	355.861	-513.747	132.94	-625.388	-217.27	-415.743	326.655	131.911	-403.965	-316.578	132.775	-205.496	147.376	-55.8204	-257.262	313.598	77.0273	23.1951	-302.064	-107.087	-3.44009	50.6196	109.511	163.218	120.814	-53.7723	-126.789	193.475	128.807	43.3608	77.3514	125.752	-22.2313	61.8098	12.2333	-22.1888	-51.1701
OTU188	-12758.5	2164.89	625.806	721.526	1459.93	1.56378	1006.01	-624.052	118.47	680.083	52.5355	-45.3708	359.979	-530.61	187.437	-653.718	-208.903	-390.973	344.368	104.969	-389.873	-342.856	155.183	-215.692	142.439	-73.2271	-230.684	325.457	63.2941	55.6171	-255.173	-122.661	43.9256	43.8342	84.0307	170.268	100.675	-5.62603	-150.494	201.808	114.699	9.0132	79.9992	128.146	-50.6376	66.993	6.13474	-14.0526	-71.7928
OTU189	901904	-489749	-61068.1	206900	354360	354305	144001	-59504	68087.7	-12401.2	-41944.2	32968.9	30907.5	6577.73	12443.8	-7168.42	11605	-8149.44	-6082.53	-119.345	6999.73	-1805.42	409.703	5506.98	2413.1	1194.77	-3908.37	-1685.52	-1099.48	2685.41	-1554.37	408.683	723.92	234.767	-344.717	362.849	-1048.79	-278.671	344.806	804.707	64.6642	-746.369	-0.317865	827.075	603.304	34.4806	645.859	171.508	-264.791
OTU190	-12752.9	2128.11	625.546	729.83	1479.49	21.9877	1007.69	-634.103	122.681	677.551	55.8115	-46.1941	371.343	-529.747	198.53	-660.004	-200.181	-407.294	318.083	103.796	-424.476	-332.557	145.174	-218.558	154.458	-65.3575	-228.622	318.13	75.2147	60.0616	-249.577	-125.018	39.9676	53.4264	66.1997	185.654	88.8338	-9.0786	-147.178	204.366	107.134	13.2717	70.9936	114.063	-60.6992	68.0323	10.6317	-23.252	-54.208
OTU191	-12511.8	2106.12	588.76	735.983	1544.87	55.4004	924.239	-626.849	96.6373	616.424	24.3201	-27.3144	337.759	-564.877	199.786	-655.421	-223.303	-383.4	350.648	76.4135	-461.197	-346.668	126.821	-265.814	165.939	-31.6508	-316.045	278.336	117.777	53.1771	-295.431	-67.5683	74.3555	32.3437	69.281	102.293	125.643	-3.01714	-160.157	185.948	97.7231	-8.61017	46.4009	103.575	-57.5908	47.9171	-8.62071	-26.9039	-124.614
OTU192	66601	703.28	-2988.13	-13719	-12028.7	-758.395	-25873	-9206.08	-21701.9	-19070.6	5406.17	15899.5	15512.3	7499.63	-30677.3	28181.8	15758.9	2921.8	-12140.6	7265.53	1612.7	708.816	7753.07	18790	-26268.7	6196.74	-5527	-14274.6	6526.04	-59.4591	14459.2	8526.41	-10438.5	-2752.82	-3647.67	-7283.23	-13853.4	-856.592	-12079.3	-7821.09	-15113.6	-15531.2	6596.3	-5185.41	-8199.35	23653.4	-6673.76	1105.1	-8307.09
OTU193	-12748.8	2150.88	630.374	725.476	1456.28	2.44924	987.906	-630.063	111.604	682.369	40.3594	-30.8087	351.941	-527.815	180.802	-647.98	-205.026	-394.551	345.148	107.725	-408.654	-334.619	146.243	-208.647	132.991	-77.4464	-221.352	308.409	75.5473	67.3643	-262.102	-141.892	28.2692	38.8002	80.552	171.23	106.967	-1.69922	-154.56	191.594	141.757	4.9922	50.2449	123.886	-50.0988	59.6549	2.47073	-7.92871	-54.5737
OTU194	-12546.7	2123.08	745.052	694.544	1318.39	-1.08333	895.97	-566.27	240.471	668.878	64.7246	73.2752	432.913	-502.902	139.072	-618.21	-161.186	-439.696	397.936	57.6502	-389.649	-420.581	155.805	-125.857	173.653	-32.2283	-229.272	251.551	146.823	87.3702	-69.1551	-63.4998	-26.2386	92.9936	40.5871	67.0514	94.6554	-14.8702	-64.4446	146.221	149.975	-33.9897	53.008	120.479	-92.8251	18.2891	38.7516	-43.6091	-102.678
OTU195	-11470.2	720.491	448.236	932.243	2174.02	353.833	1308.36	-672.746	252.28	624.738	123.563	-185.823	511.744	-646.531	161.374	-756.709	-350.067	-455.266	241.407	82.4192	-546.816	-329.933	258.065	-433.511	277.908	47.6967	-335.077	324.008	31.5283	-24.9663	-454.213	-22.8617	285.481	206.89	-135.469	258.462	-36.8795	140.406	-160.623	65.9932	42.0627	68.0503	96.5376	-52.428	-143.882	-69.7611	-66.4251	-170.337	-19.3957
OTU196	-6112.97	5090.93	-1611.4	70.16	524.787	-543.889	-4873.01	-1281.27	5573.89	-1309.22	-910.968	1414.12	2298.48	153.146	306.498	79.7765	-400.919	-589.152	-637.42	-1688.47	153.302	-386.96	460.101	497.473	480.183	937.567	-437.614	184.75	1611.24	-1124.2	-281.989	477.723	-1449.73	302.385	-472.34	-219.915	1325.72	-446.573	1635.85	-1376.64	-1107.87	1848.57	575.993	-490.089	619.111	-982.357	-8.5788	305.697	-933.337
OTU197	-12719.3	2167.18	653.727	703.088	1430.62	3.64592	960.262	-619.166	91.1905	645.587	18.0603	8.85266	415.224	-498.275	85.0957	-563.377	-156.053	-314.426	221.431	92.4695	-400.743	-291.6	148.47	-231.918	134.014	-83.4807	-246.492	346.711	105.495	55.0732	-257.009	-106.927	51.0904	40.361	51.307	130.479	119.938	-37.1394	-135.993	209.518	72.6371	34.0686	54.3584	110.484	-84.6899	58.7069	10.8705	-34.5337	-81.969
OTU198	-12763.1	2160.12	629.061	717.472	1456.15	7.8905	970.327	-620.348	179.023	662.55	51.3961	-50.4758	360.464	-530.783	183.646	-650.167	-205.431	-395.079	343.932	105.154	-418.936	-335.307	148.021	-202.883	146.542	-72.8569	-232.619	317.877	76.2528	62.9285	-256.669	-126.297	40.3536	42.2239	83.2296	177.959	101.839	-3.73614	-152.884	201.629	117.756	19.2487	77.4564	120.771	-47.8235	61.8121	2.94313	-18.5646	-67.802
OTU199	-12678.7	2181.41	640.162	767.063	1464.56	-16.9447	1001.68	-593.151	115.662	676.692	68.1568	-30.7384	321.388	-557.078	205.698	-646.764	-225.65	-378.674	340.742	69.5901	-368.931	-354.004	151.072	-243.233	157.757	-63.8964	-251.096	322.616	33.7397	53.4997	-241.577	-114.596	76.2878	24.8415	81.8992	153.588	109.368	-9.99527	-131.902	211.041	116.313	17.2613	72.4644	121.441	-71.1914	80.6146	20.4238	0.95488	-77.2953
OTU200	-12611.9	2038.8	621.49	664.681	1264.03	-46.219	905.839	-664.31	16.9588	566.737	-105.144	199.98	465.571	-505.884	160.754	-688.365	-239.013	-396.44	196.205	126.93	-347.141	-300.035	92.6547	3.49206	-20.988	-3.48588	-145.51	247.554	10.5513	66.5558	-274.301	-327.494	-11.8239	-98.9087	-72.8394	107.478	66.2894	-113.249	-260.858	169.389	239.46	-30.3219	-72.2564	80.7099	-98.9384	36.4621	44.0894	64.953	144.957
OTU201	-12750.6	2160.1	626.213	722.697	1473.04	5.51357	984.099	-635.971	110.728	673.329	43.0437	-55.4826	356.687	-533.638	173.267	-660.161	-196.026	-388.514	343.76	114.864	-422.761	-344.328	141.394	-201.079	160.131	-56.1501	-218.229	325.228	66.5167	61.7899	-248.615	-118.524	35.4694	60.0228	89.1752	176.216	93.0846	-0.368574	-145.223	215.341	130.537	13.115	68.3466	122.727	-39.6189	64.8061	4.22407	-25.018	-69.588
OTU202	-12753.6	2152.8	624.024	720.927	1430.15	7.23478	980.997	-638.634	102.662	647.414	36.0006	-4.30403	375.1	-504.568	123.815	-610.808	-173.268	-382.544	275.416	122.407	-408.604	-333.187	131.414	-219.133	123.241	-90.1208	-248.446	330.471	59.8335	49.4413	-270.935	-135.632	68.3317	38.3943	75.965	179.797	107.926	-22.2315	-159.214	207.717	138.54	11.1221	65.6326	115.625	-57.9689	45.6988	14.9086	-7.8938	-18.1411
OTU203	-12427.2	2115.65	505.211	242.602	994.182	50.346	-638.436	71.2788	3787.55	-671.094	-270.871	-219.738	214.116	-660.135	235.074	-700.878	-268.742	-467.685	432.195	370.018	-365.372	-350.225	237.777	-336.797	167.143	-186.631	-120.527	300.578	-47.5454	70.8008	-346.876	-143.355	108.173	159.246	51.6706	160.416	270.669	-156.051	-177.028	208.143	98.3639	-85.8556	-178.91	328.049	-353.327	352.816	218.828	-92.3989	-95.6391
OTU204	-12726.7	2095.51	615.602	686.061	1394.2	-2.3927	952.635	-642.517	59.2719	593.458	135.086	-60.1224	362.216	-532.471	215.192	-617.745	-143.125	-359.186	343.46	123.159	-398.668	-346.394	165.529	-89.1819	23.7375	-137.036	-209.52	160.295	-2.01166	-12.5193	-264.305	-97.1232	106.202	51.5362	99.2701	206.559	90.5156	-1.11152	-101.221	194.624	155.698	23.3937	49.2208	125.017	-53.3842	41.5825	18.2044	-45.9971	-80.8012
OTU205	-11850.4	1429.82	523.374	392.46	292.609	156.538	445.811	-873.211	-472.744	-179.745	-121.092	1030.37	761.634	-178.207	-529.716	-314.385	371.961	-183.307	-196.65	258.82	-187.314	-382.103	108.566	354.241	-356.466	-17.2154	-366.52	347.6	-132.326	0.0150199	-2.51269	-546.09	-51.5112	-169.419	-70.1448	-15.9832	247.574	-177.938	-935.309	253.145	26.248	-120.372	357.016	-187.459	31.8632	155.067	387.37	351.17	823.168
OTU206	-12514.2	1696.91	577.809	540.414	1263.74	-164.937	911.666	-628.905	-31.4337	484.939	270.064	-96.5141	510.671	-563.75	260.338	-631.011	-145.19	-317.45	354.623	106.801	-382.292	-386.07	107.634	25.3858	156.613	-226.415	-311.868	262.368	30.6198	-50.5218	-201.787	-96.9837	32.1525	124.958	114.398	150.611	83.3924	32.3186	-160.518	200.408	73.6553	-18.3945	-26.5146	246.173	36.7609	84.0518	58.4561	121.098	-82.61
OTU207	-11441.4	1692.25	689.813	355.37	294.384	12.0477	91.056	-892.603	-684.886	-366.725	-773.087	1598.63	1152.2	-126.897	-576.895	-0.232202	-102.062	-79.5616	-457.109	103.915	-138.417	-349.506	111.352	732.189	-529.844	359.675	-63.2831	102.108	-166.696	-61.9682	230.251	-743.528	-290.193	-441.648	-1462.95	-606.94	424.4	-621.444	-600.798	-140.333	383.491	593.067	-416.733	69.775	187.695	102.295	-76.7752	164.792	527.977
OTU208	-12675.6	2168.81	634.762	720.314	1423.19	-5.93575	1020.72	-598.065	111.505	681.367	41.4762	-34.4462	380.488	-532.592	188.29	-670.979	-224.068	-411.313	336.677	112.264	-442.868	-350.759	123.933	-208.952	141.299	-66.9885	-241.963	309.253	92.9243	44.5984	-240.806	-123.02	59.707	42.7601	90.9773	183.73	88.9351	-1.03934	-154.296	205.579	96.5291	6.29976	50.4034	127.267	-31.15	68.0217	5.75022	-17.4817	-68.4439
OTU209	-8557.72	-3587.81	-130.845	587.347	2501.63	1706.28	2010.67	-771.169	182.719	-191.819	492.002	-1716.21	1377.38	-849.068	1889.7	-618.926	683.874	-1757.05	-831.814	631.537	-398.444	-280.546	641.262	-1110.01	1506.75	1149.8	-279.107	836.937	556.146	-1549.75	798.68	249.508	349.033	-364.436	-654.69	456.951	-229.013	319.07	244.63	-31.0217	-110.055	502.358	119.595	-1194.67	-1363.67	187.97	-394.176	-312.41	1255.88
OTU210	14404.4	-4495.7	-2608.48	5503.76	12030.8	11657.5	5019.24	-4405	2694.61	2617.71	-1173.98	-2976.65	4258.22	-2394.74	1312.44	4064.49	-1735.55	-715.997	913.053	1154.99	-2752.02	613.742	2788.79	-1440.46	955.507	1532.74	181.584	404.707	-461.388	-3839.2	-769.095	-1068.22	1613.33	769.161	-1099.97	1357.53	-1837.68	2659.56	-797.7	-3620.28	-847.187	-1463.55	-2294.83	-1160.08	-3756.34	2320.25	295.721	-1976.62	2483.03
OTU211	-9878.59	2882.77	-164.557	1092.11	2445.49	-144.237	2099.74	-344.183	239.77	123.848	48.116	-178.333	146.612	-944.745	265.465	-626.416	-450.424	-228.485	356.455	334.737	-312.624	-268.146	395.052	-439.274	117.117	-540.616	-282.486	414.409	-92.9128	44.9804	-117.103	68.4554	172.274	-140.985	83.4949	-44.5559	33.9143	-44.1263	-41.8287	600.846	223.791	219.528	307.549	336.076	-68.0016	273.632	-94.2244	138.068	107.456
OTU212	-12760.5	2142.23	630.391	717.556	1457.22	-8.79144	994.965	-627.363	120.52	688.641	57.1061	-44.7391	351.722	-523.668	180.556	-641.338	-201.791	-389.555	352.405	97.9914	-415.613	-332.85	131.792	-214.516	152.661	-57.0941	-263.477	313.841	37.3948	71.2965	-250.854	-126.092	35.5683	41.5873	79.1401	183.016	101.691	2.36148	-159.959	196.247	107.848	20.6961	77.8175	115.398	-50.6043	58.3345	2.92754	-26.8162	-74.746
OTU213	-12714.8	2084.93	623.791	713.035	1487.98	12.3864	1001.74	-634.288	114.539	675.131	54.7442	-82.6181	355.963	-526.998	185.973	-664.376	-189.699	-396.501	329.378	96.6716	-426.09	-352.959	145.5	-229.622	118.938	-40.919	-231.878	304.901	78.9179	22.1766	-225.346	-109.905	52.0209	35.3297	97.0107	207.356	97.0743	6.84378	-145.797	195.001	111.574	27.5828	69.1542	142.595	-49.1456	74.5378	9.43354	-35.2799	-46.5772
OTU214	-10605.4	1577.04	1214.92	207.484	248.403	-166.311	-244.474	-924.472	-749.389	-125.03	-55.1751	1609.05	1762.77	-123.923	-1322.25	466.932	509.656	331.54	-219.777	-136.179	367.156	-648.674	249.201	1717.99	26.4036	1062.25	144.022	33.7759	582.072	723.192	1836.72	62.6563	-1505.9	-564.293	-2682.96	-1375.5	63.4233	-1407.9	-1081.4	-1156.38	-644.857	1205.41	-995.029	133.224	305.756	876.143	-121.319	177.657	-660.011
OTU215	-12550.8	2174.52	550.543	486.629	1216.47	50.71	18.684	-216.711	2275.3	-85.9614	-72.1647	-154.126	317.596	-654.333	209.23	-698.984	-227.326	-454.838	376.468	194.889	-385.224	-329.704	204.483	-241.637	139.646	-153.607	-164.487	307.911	79.1142	61.0463	-312.77	-178.55	84.1598	56.5875	81.1045	170.55	155.602	-90.5887	-176.808	172.211	70.716	21.5787	-1.78231	207.9	-173.948	200.795	45.915	-21.3116	-62.1589
OTU216	-12654.1	2096.41	604.563	691.001	1465.08	14.8118	1015.36	-656.165	121.136	682.464	50.9557	-39.8892	357.052	-517.81	161.698	-665.858	-186.894	-400.021	351.209	108.928	-435.246	-356.144	177.441	-196.998	138.657	-38.2593	-234.118	335.811	104.686	40.941	-208.55	-121.777	44.3291	71.3118	91.0917	184.417	79.8307	6.25397	-155.235	205.775	95.4918	9.27225	76.0427	149.407	-44.654	68.3885	-20.5028	-1.69966	-62.5678
OTU217	-12743.9	2171.64	623.119	735.033	1461.41	-0.467173	996.002	-638.018	119.583	687.709	53.9519	-46.2033	363.736	-539.699	190.25	-653.65	-209.672	-391.36	347.216	102.709	-388.27	-340.649	156.784	-218.783	136.858	-79.5757	-237.766	325.721	71.2341	51.2274	-258.369	-121.809	46.477	44.8942	86.2429	174.809	101.98	-6.84337	-153.509	196.263	113.846	5.61755	78.8451	125.47	-50.1091	73.3602	14.5022	-19.8671	-66.0287
OTU218	-12610.6	2184.71	586.179	796.897	1471.67	-40.9302	995.358	-551.764	112.75	716.737	95.0434	23.1531	211.729	-580.32	240.836	-718.693	-226.647	-334.507	262.616	154.358	-387.397	-301.432	116.444	-190.856	190.777	-111.862	-263.984	275.988	119.241	46.8608	-239.379	-127.128	25.013	15.3354	74.6503	179.572	113.771	26.5155	-160.977	245.092	164.435	44.3523	67.0483	144.4	-55.2356	66.2795	-7.35737	-12.3517	1.26931
OTU219	-12662.5	1996.4	614.621	719.528	1482.87	7.21246	1018.32	-590.14	124.747	709.804	79.8618	-70.7526	299.384	-529.377	243.583	-665.655	-163.201	-446.052	272.16	114.479	-448.102	-314.385	183.627	-217.465	157.286	-35.5308	-240.434	353.541	43.7154	48.1178	-242.555	-89.4355	84.8455	15.1191	20.7312	195.241	106.125	30.1007	-139.611	168.479	105.005	24.1059	90.3058	42.3183	-102.049	48.2462	-12.7468	-32.9453	-46.704
OTU220	-12694.5	2120.34	639.132	726.339	1409.13	21.4333	978.953	-625.673	99.0477	653.939	44.4771	24.4074	408.744	-477.529	139.002	-645.061	-191.47	-403.499	324.67	102.42	-387.117	-357.321	140.583	-147.328	141.156	-70.5936	-264.138	304.869	73.7249	61.1508	-249.359	-136.653	53.114	26.2081	67.3762	190.236	80.9256	7.10307	-167.247	217.806	129.261	28.0296	20.1465	129.774	-49.1129	46.8032	32.6957	17.1804	-42.944
OTU221	-12660.9	2127.48	637.241	707.636	1381.26	-20.8508	958.036	-666.874	103.686	688.004	48.9742	-39.3884	395.889	-513.517	165.26	-615.383	-155.199	-354.515	395.6	119.786	-412.676	-391.062	134.136	-193.133	180.57	-152.091	-286.108	278.56	109.738	32.4751	-155.134	-92.2973	2.74391	98.6391	97.3499	141.964	150.796	69.8643	-45.5511	203.474	132.822	-8.85463	87.8344	104.269	-9.06957	-3.28644	66.576	42.0943	-65.0066
OTU222	-10071.9	-4309.77	277.427	-247.687	1194.37	-4670.75	1066.79	571.522	734.726	2729.78	-1869.74	-949.573	1464.28	-649.792	1653.72	290.678	833.138	-453.411	42.5643	713.16	-324.751	-363.801	183.197	-1514.74	197.495	788.127	-670.805	-199.955	-1613.04	61.9538	-367.293	-169.935	421.464	294.7	-530.895	162.443	-1133.04	-505.315	237.873	-171.075	-46.0635	1323.44	1281.06	-652.008	-87.6779	-423.391	-144.099	-551.077	-258.862
OTU223	-12758.6	2160.93	648.334	724.651	1466.62	1.3348	988.511	-627.174	115.808	678.845	45.9094	-48.4542	348.864	-530.302	187.53	-639.717	-208.083	-387.671	347.119	99.876	-423.561	-339.901	134.409	-217.27	146.671	-64.1362	-251.063	313.847	54.754	72.0901	-250.245	-122.611	41.3251	45.1559	83.8401	183.854	107.72	-6.91154	-152.081	205.505	121.789	18.5689	65.9231	124.699	-61.9263	68.0414	4.46355	-16.6497	-63.1007
OTU224	-12723.3	2183.3	608.99	734.948	1445.35	-8.17964	1022.92	-626.929	116.578	665.912	38.4637	-50.8171	360.663	-535.133	181.854	-644.463	-207.118	-389.464	341.951	109.506	-442.967	-339.181	146.982	-194.904	155.478	-65.5583	-209.299	320.996	57.8477	58.7056	-263.054	-150.912	45.7969	39.4066	81.3137	185.935	104.574	10.9152	-151.715	179.609	112.781	5.87372	79.6119	117.031	-63.2606	66.3823	9.97633	-5.01971	-89.3767
OTU225	42242.9	14594.2	-11566.1	-19445.9	5469.57	8709.91	4648.53	-2224.89	-1026.02	7483.87	-7491.36	-12085.1	-48.6417	-1606.9	-10324.5	13936	-13009.7	3898.58	1235.57	11075.1	-15132.2	6128.7	-1691.26	3578.25	-4662.02	3792.12	9278.56	5665.9	-6526.02	-7951.47	-15311.8	-4881.47	2571.01	-5353.74	2907.91	-8901.12	-15616	15649.1	-12071.3	-19633.2	-7868.08	-3353.07	-7524.09	1528.36	-5184.17	-11003.3	-3252.69	-3318.47	6384.83
OTU226	742608	424783	-265749	-463765	204106	-157031	288998	45954.8	20219.3	-103592	-6358.16	5479.04	-6174.55	11622	471.524	-4210.61	11525.8	-21762.8	-6006.51	-7983.42	175.321	27.607	-1734.99	501.452	1848.91	1996.04	1300.39	-619.783	-742.166	736.713	319.408	-741.302	-685.115	428.523	359.248	102.225	-548.953	-760.479	548.421	734.677	52.4753	898.938	181.839	40.9402	111.249	444.34	688.355	769.794	-456.67
OTU227	-11665.6	-429.851	194.497	-180.411	328.317	-506.759	293.372	-829.756	-1074.66	-1512.56	2401.61	-258.066	923.84	-569.814	-729.132	100.358	-96.0581	66.9819	149.942	245.215	-261.32	-340.916	43.9094	1380.83	-1803.66	-852.933	-358.992	-2503.38	-1455.62	-1076.63	-669.5	313.112	1155.64	-263.441	1109.35	966	18.4963	228.463	370.514	1903.47	-363.157	-197.084	256.029	-217.462	-45.9253	105.616	359.297	608.724	-893.88
OTU228	-11957	2559.54	400.776	163.372	1740.12	-83.3444	670.728	-597.935	-13.1563	642.768	-6.88672	-92.8146	465.917	-575.951	78.5737	-574.482	-128.355	-443.672	512.994	173.527	-737.93	-218.72	221.871	-318.606	2.94203	-120.3	-451.91	336.424	234.999	22.0229	-292.208	-23.967	-26.6956	-135.743	-177.758	99.124	-148.99	82.2432	60.8019	192.008	-14.4453	-134.908	44.1096	78.9103	-60.1779	171.59	1.6057	121.338	-128.921
OTU229	-10179.7	2118.8	1450.12	849.239	-1089.71	-291.869	688.1	679.337	-421.634	623.37	-175.781	808.771	1512.86	-360.949	1.62924	-1935.33	463.661	-380.494	866.796	-1075.58	360.549	-2081.36	-997.384	995.836	852.947	-338.973	-1287.87	-430.303	1034.17	-776.687	1669.81	138.044	-510.892	1246.36	-216.858	-529.837	-530.905	1283.68	357.125	-666.112	-187.455	85.1935	-496.012	-915.091	-719.144	2117.29	319.253	-212.477	396.285
OTU230	28111.3	9178.12	-6481.38	4545.05	17402.7	-2249.8	-12293.3	-5827.94	-4219.5	-6111.71	-4829.34	-3688.49	-314.794	-5908.24	-5471.92	7283.47	-8432.82	-4452.26	6946	-3707	2261.04	496.478	9326.8	-6782.23	-4266.35	-5147.91	-8258.12	-2998.24	5313.33	6732.54	-1087.5	-2804.13	1061.17	7308.01	4736.58	8473.03	3734.57	-385.382	-3803.46	-13032.5	-1872.23	-165.226	87.3634	-7587.22	-969.218	10615.7	8271.34	-10665.3	6509.3
OTU231	-8659.74	965.452	985.872	2368.03	2479.49	-799.164	846.232	-84.1893	439.551	1260.62	211.425	1403.2	-2416.76	-1169.87	1206.11	-1480.16	-239.853	84.9548	-878.574	-978.108	-227.368	-471.082	-452.234	-291.06	669.139	-317.989	-596.182	158.318	56.5943	-69.12	-520.217	377.369	737.112	-699.92	99.1973	-325.935	485.496	134.27	177.146	1.77238	122.798	46.8142	251.048	278.873	-50.267	217.842	324.637	441.023	-27.6038
OTU232	-8460.44	-1964.41	463.779	1566.94	3809.3	1485.2	2348.69	-1227.27	752.56	193.546	549.303	-486.755	995.257	-739.648	-16.0606	-485.407	-932.714	-600.094	206.086	354.312	-560.645	-139.692	779.4	-744.8	412.363	73.3774	-114.682	681.929	-98.9493	-90.7845	-652.719	104.831	318.418	679.188	-651.106	367.809	-438.276	195.942	108.256	-14.0602	158.489	185.81	5.86761	-221.36	-398.158	-25.7021	-229.537	-519.799	440.408
OTU233	-12748.7	2124.25	622.678	725.087	1471.79	-21.5844	983.423	-621.9	113.738	694.518	27.2221	-50.167	365.348	-523.02	170.63	-631.012	-175.327	-398.309	368.691	121.925	-390.691	-339.922	145.783	-231.234	145.85	-105.234	-169.74	273.586	140.445	88.3918	-297.543	-114.929	50.5639	56.9882	74.1584	150.219	124.096	7.70293	-180.575	179.518	119.076	37.6129	50.777	104.556	-37.1071	66.7475	21.3361	-4.39562	-89.6113
OTU234	8085.47	4064.37	1591.26	-2784.03	-8350.91	-2620.75	45.5889	-4197.98	-2933.79	-6900.19	-5109.68	10185.2	4418.74	1544.75	-2266.55	-4314.6	-265.664	284.912	1903.56	-5125.03	-848.714	-1902.43	1067.47	6678.78	4151.06	2952.24	-664.747	-984.505	3382.49	2753.43	14466.2	4630.31	-3378	6665.36	-3940.72	-3719.46	2770.21	954.804	5764.53	-2718.29	2634.84	2368.06	-4530.38	-2936.36	2199.51	-6274.77	-7092.5	-5058.07	-5298.36
OTU235	-11240.2	341.624	529.392	-26.0381	-204.278	-446.523	329.435	-891.735	-811.355	-798.244	1089.58	233.799	1268.11	-138.054	-775.867	-24.193	-157.502	216.791	1367.29	18.8333	270.871	-1229.61	-8.91181	953.682	1288.33	-746.318	-88.0119	-1444.26	108.009	54.9331	411	620.713	-172.783	145.9	-729.937	-479.626	299.962	-145.659	-1039.58	252.15	-296.538	-1047.54	373.125	-844.502	485.198	727.097	456.579	2307.37	1214.69
OTU236	3391.46	3104.45	-497.471	6449.71	6434.62	4059.55	7013.39	-1014.17	2279.87	-111.445	6.08864	-465.711	-2609.07	-3069	1671.35	-1129.57	-4615.68	3319.12	-843.822	11683.2	1320.41	3287.61	-1518.31	-131.209	559.96	-362.937	-2224.71	-390.365	-248.091	2152.06	-1928.06	1741.15	1879.89	-1796.39	-1842.25	-251.523	-922.375	837.001	-1307.41	-684.703	3301.73	-106.681	3967.04	302.891	-1341.79	-772.659	-3340.4	1741.14	-1801.39
OTU237	-12569.7	2218.97	607.498	658.783	1507.09	74.1276	922.774	-626.825	167.38	757.988	61.121	-58.6928	374.099	-570.444	186.429	-623.425	-224.586	-454.026	340.488	146.24	-385.531	-289.179	129.329	-203.844	143.647	-72.404	-268.254	296.719	72.3052	13.4848	-322.555	-102.484	15.2313	35.456	101.278	167.561	118.027	17.1308	-186.629	189.957	72.2292	32.0756	87.1342	130.42	-33.1585	38.783	25.9941	-44.2137	-34.8107
OTU238	-11368.1	2475.53	2891.88	657.927	828.188	-40.4843	1164.26	-624.645	123.58	401.186	34.5691	125.797	665.117	-254.365	-64.9386	-539.894	-343.814	-769.15	480.584	-59.6304	-380.19	-1269.33	-149.406	-102.002	242.565	393.022	-298.207	-84.1477	348.068	345.392	870.049	830.194	-425.937	315.877	-181.556	-573.581	-194.121	-180.866	592.8	-191.105	478.714	-77.5846	-249.391	718.335	-606.471	-9.52669	492.055	-328.038	15.4924
OTU239	-12761.6	2153.71	635.002	721.98	1457.39	-1.80922	996.333	-629.897	116.513	683.504	47.9767	-52.5751	363.299	-526.615	178.854	-653.383	-200.862	-387.157	351.465	109.698	-414.132	-342.225	142.177	-198.767	150.11	-80.6198	-241.056	318.045	68.7109	57.3897	-250.349	-129.694	35.8112	45.1769	80.6968	175.905	110.3	8.02699	-144.716	202.689	120.968	22.861	68.4964	120.184	-51.6012	72.4145	14.4004	-14.8275	-65.5138
OTU240	-3241.97	3546.67	356.111	-826.951	-1751.9	2098.49	-2729.6	577.274	2610.11	-230.849	-897.024	1350.41	1493.24	-476.469	533.534	-527.607	-1631.24	437.289	887.038	-1150.42	1121.25	-1367.74	354.969	-323.323	675.902	420.17	-77.9376	251.62	1384.02	624.034	1706.15	585.882	52.9366	175.183	-150.374	-450.261	-82.6895	-149.818	1728.61	1007.89	404.639	80.0918	-127.417	617.009	-144.324	1276.82	432.223	-102.14	-1142.7
OTU241	-12763.3	2152.85	629.672	723.268	1463.08	3.23594	997.183	-631.733	117.78	682.473	45.207	-42.6025	348.875	-523.403	182.844	-642.573	-200.766	-392.157	348.942	105.196	-414.57	-338.552	149.43	-216.604	155.521	-66.7093	-229.898	305.479	70.9434	64.086	-254.747	-126.867	39.6639	37.2384	83.7039	184.693	104.184	-5.41394	-151.374	202.314	120.878	18.5101	69.3972	126.843	-48.0644	69.1661	5.91398	-20.2285	-70.85
OTU242	-12569	1928.88	610.982	642.528	1346.73	-1.54168	925.383	-669.86	10.9194	489.064	247.02	20.6008	386.474	-505.422	91.3298	-533.305	-192.833	-305.738	389.366	92.2896	-375.981	-353.93	173.575	-6.12086	94.6179	-96.6285	-239.943	116.379	47.9182	40.775	-235.762	-121.569	17.594	-15.0501	49.4372	143.654	137.77	17.2142	-96.1575	253.436	94.4007	-1.83338	97.5666	107.289	-20.309	103.566	19.9041	12.8936	-80.3832
OTU243	-12760.5	2161.94	626.453	729.645	1469.58	-1.12796	979.004	-630.278	112.189	678.377	50.4747	-57.3561	360.298	-461.954	199.238	-658.587	-223.955	-394.408	342.38	110.345	-414.85	-333.859	145.64	-205.061	147.204	-73.0662	-231.804	316.866	70.0649	64.8108	-256.359	-126.013	38.3999	46.3941	83.2738	181.839	104.413	-4.29204	-152.592	203.519	118.716	17.6818	69.9963	120.718	-51.8481	69.3558	5.45226	-21.8693	-68.5189
OTU244	-11754.9	1771.3	493.198	383.179	1258.7	20.4296	913.451	-358.179	330.498	549.047	-334.212	-81.0216	-11.1652	-544.692	205.34	-699.631	-372.396	-538.119	402.392	399.502	-402.622	-401.337	268.584	-464.726	172.285	-76.9018	-124.84	422.302	-106.914	-80.7583	-378.933	-150.146	179.681	439.776	53.0014	152.257	163.722	-159.72	-146.054	158.12	-25.1382	-108.221	-238.604	343.299	-447.598	305.647	39.739	-196.151	-10.1464
OTU245	-11306.6	822.285	431.93	108.489	17.3955	-15.079	184.358	-728.92	-791.601	-596.635	96.2675	1354.41	1121.27	-21.5883	-1010.36	343.304	361.788	45.4901	-531.555	127.615	67.3514	-458.454	-86.5042	859.985	-286.306	-34.4423	-274.057	89.6359	41.3208	-64.8269	-120.578	-731.535	-289.608	-488.89	-468.882	-550.979	228.6	-97.4793	-977.097	404.425	-85.6555	-335.697	239.8	-157.804	149.445	565.969	431.067	901.535	1342.79
OTU246	-12758.1	2151.04	627.854	726.825	1461.02	-0.611246	999.59	-641.21	121.285	685.303	46.6847	-38.5311	350.064	-524.18	184.612	-644.28	-201.694	-394.364	342.054	111.124	-416.428	-331.215	150.689	-201.995	146.543	-65.3223	-233.836	320.572	72.7687	62.1889	-253.042	-133.596	38.6269	52.8372	82.8416	175.686	100.439	-7.85156	-151.447	202.412	113.138	16.0034	70.9418	128.921	-45.1393	76.0728	19.0387	-16.7748	-66.5839
OTU247	-12754.8	2155.79	622.805	704.869	1471.23	8.58006	1007.18	-628.578	120.372	682.808	47.231	-39.7316	350.659	-522.023	186.865	-651.775	-200.855	-389.365	340.076	108.063	-416.828	-336.201	151.959	-198.075	145.646	-63.9493	-234.223	335.952	67.897	72.4361	-260.207	-102.573	65.4199	37.3641	90.1521	166.474	115.934	11.5191	-155.152	181.05	129.032	20.1105	63.8087	107.357	-52.257	72.3738	-3.01131	-11.3043	-63.8518
OTU248	884017	283441	-110781	92187.2	313398	-121326	-429829	-16061.3	-130469	1687.51	10786.1	-31038.6	1451.04	-25069.2	-12313.9	-12158.3	16299.9	-3568.79	11508.5	4764.88	-6315.3	580.115	1091.21	-8564.91	-3319	-9139.35	-7003.83	131.688	3609.83	1861.26	2340.68	-1006.67	2436.86	-983.874	651.583	461.831	410.785	-1825.68	-1092.51	1065.99	1776.22	309.725	-540.948	-393.011	601.882	-2112.87	-1247.84	199.814	503.159
OTU249	-12747.7	2161.86	629.293	713.501	1452.79	-0.548145	1000.44	-641.953	113.615	664.802	41.1788	-33.2633	357.017	-526.297	181.9	-654.932	-215.846	-399.342	352.708	102.858	-431.039	-342.634	149.652	-207.32	150.033	-70.2402	-234.066	325.143	80.6731	78.5793	-235.34	-112.117	37.9863	46.7218	82.5678	179.922	94.3651	-6.52805	-110.15	210.191	122.715	18.2671	69.1191	130.258	-48.3843	43.5586	-12.846	-12.8527	-82.2039
OTU250	-12476.4	1682.85	657.554	675.213	1455.88	-338.673	982.38	-541.631	158.452	859.646	-182.38	7.77396	234.337	-447.656	256.301	-448.84	-43.3931	-386.215	436.183	119.802	-390.764	-414.069	280.942	-395.607	266.037	-17.4392	-152.496	118.908	44.6823	161.742	-352.135	-113.751	147.117	91.9212	21.8057	99.5938	-84.1446	-138.218	-122.91	133.699	149.193	162.46	259.061	29.2281	37.4118	45.9184	-18.5443	-22.5328	-133.229
OTU251	-11074.1	2302.17	445.63	1094.27	1449.88	-51.835	120.062	-344.718	-367.468	502.969	-63.4966	502.672	226.237	-346.624	108.176	-516.672	-74.8503	-283.472	209.188	55.7894	-24.5053	-438.35	219.779	3.35278	205.738	69.8091	460.673	299.225	21.0905	323.813	-97.7706	-246.944	-356.372	-80.2463	5.14589	90.7254	263.17	74.7407	-468.248	393.87	29.98	529.801	113.046	153.914	348.586	216.428	88.9127	6.3826	-110.287
OTU252	-12755.6	2163.12	652.473	720.168	1466.61	4.01307	996.407	-625.713	115.918	683.015	51.569	-45.3157	362.556	-531.532	187.051	-654.097	-210.533	-392.174	336.369	109.946	-398.956	-345.723	145.148	-216.667	145.17	-84.1607	-228.793	322.317	65.2795	60.2923	-255.613	-121.086	38.5385	45.0901	81.7007	174.205	93.3063	-3.92525	-157.871	206.16	130.814	15.1396	80.6569	124.087	-48.1203	69.9367	9.42823	-15.3633	-70.823
OTU253	-6150.44	89.7187	501.742	100.583	2101.44	-214.147	805.268	-131.772	-269.97	1220.94	-1253.12	860.603	-1739.94	-848.999	765.34	638.917	-1550.51	329.567	39.153	-42.801	836.428	510.887	-1044.05	1450.88	-780.692	-515.492	1406.05	1308.42	1342.07	-260.324	74.0134	-1929.5	-887.292	-562.582	648.309	-672.574	-1159.42	1489.88	168.279	-194.269	-1458.48	561.486	-445.23	282.569	19.8753	-427.206	170.483	371.764	401.235
OTU254	-12445.2	2091.19	530.433	427.918	1471.1	62.9022	1151.39	-667.268	114.902	637.823	148.136	-133.938	187.703	-412.023	109.959	-515.172	-250.231	-532.73	358.823	53.1607	-384.169	-244.151	114.161	-106.633	142.056	55.704	-187.277	354.178	70.9679	134.924	-301.978	-502.58	-13.42	164.57	325.432	-160.821	-24.2806	-64.8261	-93.673	135.901	130.064	92.3667	167.462	36.6357	-52.4162	53.3766	166.9	-104.886	17.5758
OTU255	-12698	2151.49	630.234	754.609	1469.86	-13.3405	1000.01	-599.881	117.887	697.259	45.2288	-25.7425	339.954	-553.285	219.69	-645.474	-222.163	-360.665	309.703	97.4526	-422.997	-336.678	141.376	-190.906	168.29	-63.3445	-242.731	313.203	83.1693	59.2326	-270.374	-107.182	78.9666	52.181	80.5314	148.321	129.054	-1.47613	-141.59	190.397	124.126	40.9385	100.519	88.8985	-58.9654	82.8234	29.7397	-22.9767	-66.3239
OTU256	-12758	2152.84	625.882	729.427	1462.12	0.215736	996.814	-642.276	120.105	683.872	42.1326	-41.356	344.42	-524.358	184.846	-639.362	-198.851	-391.666	349.072	101.24	-414.028	-338.387	149.986	-221.988	159.213	-66.2677	-228.155	299.326	71.6273	61.3246	-254.789	-128.582	40.5636	30.0393	84.9001	185.766	106.488	-4.08533	-149.672	203.647	120.328	19.2644	69.0142	128.451	-44.862	70.7967	9.62285	-21.3807	-72.5695
OTU257	-12283	1836.23	750.936	493.01	1100.19	245.321	816.621	-697.965	-156.586	253.914	464.757	296.717	431.217	-431.329	15.4995	-328.044	-196.293	-298.186	265.29	-36.318	-318.979	-136.72	433.304	37.4463	150.943	485.061	-92.0341	267.457	228.47	308.07	-2.95384	-184.892	-237.265	-101.348	98.9332	-152.781	308.119	29.8203	-567.171	298.217	-313.88	12.6935	616.919	298.3	-40.4281	566.034	-71.3077	-129.91	96.694
OTU258	-12755.8	2165.18	621.892	737.275	1456.22	-3.17368	995.051	-658.616	122.041	683.447	47.7017	-46.1567	359.714	-533.822	188.612	-652.1	-206.281	-392.432	339.043	103.022	-418.355	-333.805	146.533	-208.815	149.942	-78.7124	-232.295	317.24	74.3893	57.4418	-255.703	-126.055	46.0353	41.0807	85.3701	173.73	113.759	-0.970292	-147.578	204.941	112.467	16.2439	72.5296	121.8	-51.4834	65.2787	16.9132	-25.823	-68.5162
OTU259	-12684	2186.17	599.498	680.988	1514.21	-26.3771	1010.92	-633.251	110.573	664.992	55.0447	-68.4129	343.652	-536.911	167.443	-648.845	-221.47	-374.705	338.815	105.529	-441.774	-333.618	159.218	-216.078	131.073	-74.1867	-228.577	324.235	84.2475	59.1512	-260.566	-122.929	55.9388	43.962	80.7637	166.818	120.66	23.534	-162.135	197.916	123.395	31.7957	79.9449	117.701	-54.2208	66.5283	1.89314	-26.7671	-50.638
OTU260	-12628.9	2059.51	632.441	640.024	1282.86	17.8884	905.899	-644.335	67.0468	464.869	-19.0352	102.639	352.535	-483.919	136.531	-588.782	-178.473	-389.239	287.609	196.572	-407.016	-378.907	147.485	-298.838	166.324	-103.237	-242.534	344.089	55.3058	97.8424	-245.942	-72.6972	85.1059	129.658	106.632	144.493	180.883	-20.8996	-192.3	232.691	109.298	-76.8967	69.2518	138.051	-144.943	139.42	44.6658	25.6759	-23.9137
OTU261	3726.25	-10900.6	521.869	4983.58	5879.7	-6361.96	955.556	2192.24	1933.23	5501.68	-866.666	5751.34	-10771	-2328.05	3291.27	-5708.74	-456.74	1298.87	-5885.09	-5562.4	-2733.42	-987.465	-1170.16	-1606.56	361.006	-881.509	-1867.27	-594.84	318.11	1659.37	-2990.77	3013.54	2665.69	-755.382	-1719.44	251.498	-129.577	372.596	-1055.41	-1364.81	-165.479	-531.069	1363.06	1207.7	2460.6	-561.549	-486.604	2062.64	-719.699
OTU262	-12761	2159.54	626.217	723.681	1466.52	3.88602	999.885	-621.095	115.607	678.356	48.7726	-42.8013	351.045	-527.559	186.249	-650.118	-204.82	-391.745	344.253	110.719	-417.26	-335.176	155.152	-204.366	146.974	-76.2742	-237.887	323.598	68.5878	61.9577	-250.231	-122.807	36.947	48.1648	83.7392	181.364	103.319	-6.36327	-151.194	203.696	119.245	17.1226	70.3355	123.951	-48.0243	63.354	5.06364	-16.3393	-64.3542
OTU263	-12678.5	2094.13	633.212	689.346	1356.83	17.8883	958.926	-657.545	78.1666	647.32	53.2424	-61.0216	356.757	-506.506	105.297	-596.017	-155.022	-425.556	256.85	112.398	-379.974	-344.117	137.839	-143.684	114.5	-93.6831	-242.304	305.549	45.5715	30.5157	-198.424	-142.142	45.2923	43.8724	50.9485	187.23	112.916	13.5143	-155.306	237.513	124.601	-3.02649	77.4382	88.7864	-65.9749	66.3753	34.9417	14.8484	-17.8316
OTU264	-12708.8	2025.85	599.306	661.992	1379.34	-57.8256	965.623	-580.377	82.6186	702.373	21.4359	-13.6595	454.714	-544.336	226.707	-708.221	-188.32	-382.213	343.343	121.037	-392.388	-364.149	91.8383	-75.2293	166.311	-120.974	-253.656	335.849	46.1688	37.7878	-216.288	-159.085	59.1553	78.5325	74.7098	194.19	11.5685	125.698	-193.884	255.188	-1.47767	50.6929	0.0638908	131.483	2.99948	152.743	152.087	135.475	3.58683
OTU265	-12739.6	2151.32	641.664	712.094	1401.11	22.3307	974.372	-650.107	82.3091	625.351	1.44368	15.1478	381.079	-520.22	158.44	-656.005	-207.049	-413.546	316.56	119.218	-401.197	-334.498	140.551	-166.171	94.2873	-58.9666	-227.37	299.575	20.1144	36.2339	-276.365	-171.428	83.5812	-3.55728	14.0987	172.711	104.665	-68.1492	-211.695	185.02	186.613	25.0919	48.7219	123.372	-47.2306	41.8585	33.7375	0.980826	32.6802
OTU266	-12739.5	2172.4	612.638	747.33	1456.84	-5.46744	985.393	-654.195	119.011	688.035	47.3732	-36.5583	357.114	-543.321	195.458	-652.64	-209.417	-386.087	332.099	85.4194	-423.316	-334.015	146.708	-210.816	153.645	-83.3449	-236.897	313.503	78.0276	51.5281	-254.605	-128.595	54.5782	49.3326	85.7195	164.707	111.204	-8.72009	-145.913	212.53	105.025	19.2186	67.576	114.934	-51.1948	76.8691	12.8529	-29.2368	-61.27
OTU267	145347	39232.4	-21613.4	-3374.77	6263.5	-1213.29	26871.9	23439.2	17058.3	7024.13	6554.66	2379.76	-60318.5	-22500.3	14674.6	-18852.3	-39732.9	47777.6	-20435.7	128163	29428.7	35452.1	-31987.9	-2064.63	15648.6	5844.75	-8609.59	-16005.2	4322.37	6326.92	5247.23	5187.39	-2259.82	-4029.86	-5330.12	2140.13	763.399	-212.332	-758.209	2798.06	148.272	-1425.24	829.574	1655.35	-1046.32	-1114.23	733.36	-1228.5	-653.564
OTU268	-11987.3	-238.685	225.527	-991.937	-931.827	-78.2321	-117.535	-925.798	-2462.65	-4002.22	5389.1	-2619.75	1759.39	-2291.29	7842.54	2181.46	1431.76	-330.315	-1110.44	358.067	-307.017	785.376	-503.689	-1031.35	2966.72	-2284.43	-2166.51	2680.58	202.486	-545.191	-1698.62	-1134.53	-340.82	1803.15	2780.4	-1529.84	-34.5195	-2175.83	-2644.52	-3083.59	2742.73	173.978	-4488.38	3638.75	2701.58	-1820.07	-740.341	337.638	-4229.08
OTU269	-11461.5	2138.63	663.426	653.536	863.048	-293.833	229.851	-905.906	-375.608	38.6595	-152.911	462.451	619.662	-528.205	-363.589	-899.731	179.898	-224.107	323.855	9.97856	-223.727	-687.508	-310.094	262.435	913.702	342.643	-30.4747	355.387	25.3312	149.269	284.618	536.888	-206.88	501.902	-40.9608	97.6333	-180.201	213.802	298.566	462.912	420.252	-80.1796	-121.741	-58.6599	189.71	-181.551	-155.619	144.298	172.381
OTU270	-6161.4	4174.92	-2412.8	3548.54	485.503	-564.544	2980.25	867.407	512.579	666.48	736.682	-433.175	477.25	-1044.56	69.2735	123.526	-1236.97	-204.738	756.974	-449.032	-1427.93	82.7808	960.671	-656.66	-128.014	-419.621	346.206	64.2091	-288.877	-506.679	-735.789	-747.723	179.891	139.927	-169.435	-207.646	491.406	556.803	-469.789	184.766	443.644	160.001	-117.557	-517.978	290.426	-228.512	447.364	-272.342	374.303
OTU271	-6778.23	115.43	879.431	-375.178	-3540.61	7.53436	-1637.82	-1789.19	-2227.17	-2703.7	-2001.7	5386.25	2187.27	2083.96	-2487.93	2429.28	639.522	-747.119	1169.96	63.1445	749.849	-2142.42	951.252	-534.864	2444.27	79.3218	410.635	-2629.35	2405.07	2031.78	3504.7	1837.5	-1062.53	474.334	-1642.77	-872.73	-249.946	327.726	818.661	343.312	-402.805	-1364.61	567.322	-371.026	1244.05	-2017.6	-1484.02	2952.51	-546.277
OTU272	-12749.2	2153.68	618.405	719.828	1474.36	0.156376	1009.98	-645.337	120.835	666.838	56.9405	-48.231	351.015	-529.627	167.222	-646.68	-227.009	-389.178	349.008	98.0135	-404.846	-334.004	159.066	-218.705	149.871	-80.5097	-222.516	323.926	64.3197	68.0576	-257.53	-120.765	41.081	66.3572	74.4926	193.23	101.929	-6.90266	-139.225	199.191	126.368	13.7449	67.0847	108.364	-49.1109	82.5342	16.3048	-28.2225	-62.7686
OTU273	-12756.7	2127.4	626.972	713.356	1457.72	-24.9052	997.755	-623.553	118.891	696.062	43.8501	-49.5482	367.266	-533.511	188.517	-664.121	-216.236	-397.952	319.808	103.765	-424.542	-333.045	142.557	-209.683	124.326	-51.2422	-212.66	324.88	93.399	73.6545	-247.767	-118.053	29.4643	18.0924	112.247	187.453	108.84	-7.20823	-145.402	202.494	136.506	1.54043	62.1124	138.964	-58.1244	69.328	6.31916	-25.96	-63.1293
OTU274	-12760.1	2155.54	632.255	719.343	1461.87	7.4585	994.041	-632.145	117.757	686.552	64.9778	-38.8823	355.593	-525.322	175.081	-651.067	-208.585	-391.222	342.134	101.818	-415.204	-335.408	143.435	-205.649	150.213	-68.0763	-241.145	315.748	77.2349	59.0959	-256.823	-129.193	43.8338	42.48	81.7537	180.129	104.676	-13.5502	-156.39	201.292	122.408	18.2728	71.6562	125.438	-52.474	70.4128	7.52582	-24.6993	-69.3024
OTU275	-12750.8	2165.86	620.206	722.793	1466.83	0.362477	1005.34	-624.804	117.741	677.673	56.9946	-41.7586	355.986	-536.129	184.145	-655.513	-217.01	-381.551	334.636	104.655	-386.127	-337.878	146.312	-211.296	152.077	-74.7433	-220.787	314.386	66.7492	62.2149	-260.447	-126.774	36.2444	51.5078	80.6516	180.213	109.066	6.75375	-147.536	197.641	115.08	34.578	81.015	129.588	-52.4122	74.1721	2.68134	-18.9646	-57.0898
OTU276	8362.37	10176.5	1117.49	2642.89	-1882.44	-318.646	4526.93	2754.65	3236.8	6449.54	5265.09	376.401	2927.7	-1579.92	738.512	149.016	-450.56	-1952.06	1106.78	2382.94	-3195.74	-871.334	260.154	-1816.13	906.851	-1378.93	1861.07	-2333.72	-826.829	-1534.29	-1782.64	-756.841	2911.1	-589.201	-1505.62	-2127.73	1288	638.038	-2628.16	356.58	-539.592	-2150.68	-748.472	-1155.37	-42.8658	-1431.85	-315.601	-2642.26	835.647
OTU277	-6022.21	141.115	698.822	-875.978	-5463.42	0.721433	-2024.68	-1911.47	-2411.63	-3248.78	-270.49	5905.82	3499.07	1854.54	-4098.43	2736.59	2909.22	-352.716	-2564.21	626.383	0.141449	-1657.62	-415.975	-1782.99	1237.08	-1758.09	-2411.85	858.294	2685.9	1328.22	5080.47	1606.04	-773.607	2823.38	1950.56	-951.954	614.723	1497.05	1158.51	624.307	-669.593	-1793.96	1729.62	-896.163	402.226	-2041.11	-504.536	550.714	-839.714
OTU278	-1303.93	-2021.07	3226.44	-471.521	-9559.98	-837.171	-2065.76	-263.279	-3171.04	-2825.05	-2945.84	6879.52	6929.76	5488.25	-6365.81	1688.34	4804.93	1533.92	-1329.47	296.852	3028.61	-5307.88	-1604.38	5570.91	-221.043	-143.983	-5826.32	1664.03	2252.84	-763.248	7827.44	197.448	-4145.95	1225.05	-1355.64	-3177.54	616.077	3344.24	1938.68	-1428.04	1635.75	-1155.77	1457.62	-197.256	-127.557	628.897	3268.12	3421.96	4039.3
OTU279	-12739	2108.57	620.594	740.643	1506	60.8157	1017.72	-644.037	129.93	672.053	49.4738	-38.4583	364.181	-524.063	198.28	-674.466	-191.221	-400.192	320.231	106.02	-420.929	-336.608	143.413	-203.992	160.047	-63.7947	-247.277	322.773	74.0713	66.9007	-260.566	-99.4773	61.4534	39.9664	79.3726	165.736	102.157	3.07585	-146.277	184.419	121.677	7.63123	69.5817	100.368	-50.3233	70.3736	15.4926	-19.5681	-62.3519
OTU280	-12143.9	1977.76	671.772	795.376	1372.72	8.52178	757.971	-748.754	-67.5207	442.916	-155.592	382.928	491.689	-359.138	61.9804	-442.332	-276.475	-248.105	106.881	107.742	-123.555	-311.12	150.227	-54.8405	-10.1166	-44.4115	-108.39	232.998	4.21387	31.4114	-369.368	-513.979	24.4775	-145.812	-269.924	105.702	170.403	-107.492	-262.643	67.7099	356.83	311.336	-47.1082	82.8708	35.073	-210.707	35.9515	-17.0008	244.118
OTU281	-12761.5	2159.43	626.616	723.55	1466.05	3.89236	999.599	-621.996	115.725	678.616	48.8729	-43.0529	351.741	-527.497	185.962	-650.153	-204.874	-391.844	344.271	110.554	-417.224	-335.309	154.47	-204.592	147.133	-75.9363	-237.449	323.084	68.8616	62.1759	-250.667	-122.958	37.3451	48.0915	83.6764	181.12	103.531	-6.24323	-151.24	203.537	119.119	17.079	70.4144	123.844	-48.4962	63.5505	5.18299	-16.7853	-64.6632
OTU282	27630.7	30123.2	-25305.6	38884.5	26014	-24474.2	-62883.6	8166.92	-19599.4	-8401.16	7210.37	-44464	20926	228354	49155.4	-24124.6	-58959.9	-2121.7	-12474.2	-2584.37	11765.9	1632.61	-8760.1	4076.25	-1343.3	4741.9	1039.76	-1628.26	-402.05	-1555.26	-3300.99	-1388.55	1895.08	-929.827	-1341.45	2153.35	-2111.37	1421.07	-2323.14	-326.367	-841.385	1232.85	2750.83	-318.845	1099.88	765.578	-264.019	1113.41	-475.384
OTU283	-12683.2	2157.89	613.269	655.162	1436.68	-6.33373	987.338	-618.641	101.556	658.611	24.52	-66.3298	355.582	-529.913	174.506	-690.914	-175.782	-369.82	373.34	116.87	-436.155	-328.479	147.937	-224.401	138.257	-80.1514	-257.558	323.379	84.3775	53.2795	-277.826	-139.326	43.7952	61.8115	33.4921	172.861	100.126	13.1322	-108.75	199.413	98.8763	0.249741	50.069	121.631	-40.7368	109.857	33.9229	-21.3105	-50.4276
OTU284	-12526.6	2047.01	693.97	679.971	1235.1	26.1751	924.146	-632.056	2.76075	529.713	-56.883	157.526	500.679	-452.475	78.9874	-646.43	-144.507	-302.28	279.126	70.4365	-329.935	-236.2	138.382	-7.45484	66.0769	2.85906	-212.73	272.539	45.2682	39.2043	-181.65	-200.316	20.9907	-52.697	-96.2797	115.389	69.9449	-141.256	-315.217	165.097	94.9742	62.7577	-12.5166	102.757	-25.4681	119.182	112.343	68.1572	89.0537
OTU285	-12703.4	2173.38	597.27	673.796	1417.38	68.8293	960.481	-639.186	94.9779	744.055	-3.08918	-121.565	324.237	-545.531	144.034	-612.311	-255.355	-452.051	340.727	103.371	-407.723	-311.822	148.352	-167.926	151.234	-91.8605	-247.303	324.097	68.0696	101.954	-287.467	-124.032	75.8325	26.8601	123.883	173.761	50.3436	11.0479	-161.412	174.537	101.639	18.9434	48.1496	147.898	-53.2619	61.9202	-2.80883	-28.2122	-63.3566
OTU286	-12760.1	2144.46	629.328	721.941	1464.02	5.98162	1000.16	-631.192	121.141	688.802	40.3806	-45.974	341.101	-518.179	182.886	-650.286	-189.752	-384.031	350.86	103.531	-417.479	-349.435	156.908	-207.491	156.35	-73.8827	-235.547	312.349	67.4615	58.2514	-259.96	-116.533	42.1308	46.7341	77.3089	187.617	108.063	-8.45898	-157.23	200.519	117.692	8.8241	73.9853	126.699	-49.5539	59.3345	-9.4751	-19.8607	-68.64
OTU287	-12537.9	2151.42	697.223	711.357	1303.05	-17.9296	916.249	-612.967	30.0333	587.26	-45.0158	171.907	497.603	-349.956	-6.79931	-426.069	-133.82	-318.905	186.438	84.345	-276.254	-319.088	185.935	-77.7621	200.353	104.784	-249.59	385.538	222.242	79.9307	-176.373	-98.6158	-73.7011	17.3095	-43.6215	62.6186	22.8444	4.51817	-155.585	134.108	-38.0002	-6.1178	87.5203	180.843	-111.04	145.936	-58.3305	24.8126	-199.982
OTU288	13755.1	-24873.8	-2815.08	-848.4	3520.52	17483.1	8582.26	-5236.57	927.594	-3758.82	14922.9	-13093.5	-4543.48	565.049	-14060.6	-1478.38	-9042.95	-8670.18	4083.45	3161.95	-250.512	1775.26	5085.97	-12859	1162.21	4326.02	9435.24	2091.97	-3117.89	-6402.01	550.628	-5613.08	1145.52	9296.48	-2599.55	-1930.42	-7619.67	-448.815	4838.09	-3252.77	3665.59	5764.2	-1697.87	-14953.4	-8252.18	-946.571	-3592.1	-5259.54	3850.97
OTU289	-12437.7	2142.11	782.78	609.493	1096.3	17.5508	887.948	-684.743	-6.98221	550.883	-69.0037	90.9772	508.832	-432.872	219.747	-610.035	-141.408	-450.619	454.45	161.858	-408.065	-525.543	107.704	-187.851	211.735	-68.9151	-179.062	289.74	175.035	141.547	50.7859	33.5211	-83.6974	137.477	22.841	47.2529	5.47499	87.5612	-170.197	144.889	10.6952	-113.829	138.843	142.145	-112.973	213.533	24.08	129.771	-90.8318
OTU290	-12737.6	2145.53	615.279	718.841	1373.82	20.0977	958.576	-661.663	74.7773	588.692	-11.9213	66.8789	394.154	-482.68	66.7561	-601.69	-142.602	-390.344	205.063	145.73	-394.737	-319.722	110.388	-200.947	56.9222	-104.034	-263.942	337.938	1.09002	2.33893	-310.932	-201.395	122.327	-8.36704	32.6387	196.634	113.564	-56.4174	-190.585	208.607	214.005	30.0177	32.464	106.422	-48.7331	3.76987	50.3112	3.66059	79.8345
OTU291	-12450	1945.37	598.548	588.16	1202.06	17.4524	782.838	-708.036	-112.403	316.711	123.285	229.259	450.58	-467.831	-13.6145	-397.733	-48.1265	-229.32	88.4825	140.657	-332.339	-311.532	188.629	146.397	-219.683	-116.635	-189.706	-41.8628	-97.9785	-61.3853	-213.937	-121.408	118.442	-13.2599	-100.566	124.206	97.7547	-104.545	-200.569	163.089	156.884	76.5703	29.611	72.0086	-3.65975	47.5375	19.5099	7.65065	49.4898
OTU292	-12387.1	1872.74	614.21	629.332	1383.26	64.9395	926.134	-683.098	18.6185	548.683	76.1884	-41.908	320.213	-533.655	172.701	-568.702	-292.232	-467.654	302.247	85.3533	-443.883	-270.009	202.221	-162.599	147.699	-72.2185	-303.266	431.998	169.408	12.8443	-53.4657	-196.532	-17.1813	201.151	79.6917	126.648	89.8097	85.4825	-66.2584	260.352	0.172579	-78.1348	63.9763	119.571	-70.0343	-145.68	-6.92288	72.9911	-44.5605
OTU293	-12761.4	2148.93	628.985	721.641	1464.57	5.07562	996.439	-631.603	116.277	677.714	58.0453	-38.7681	352.118	-523.124	173.893	-646.317	-205.619	-394.579	351.216	104.657	-413.576	-331.412	144.63	-197.386	146.443	-72.9737	-235.909	317.933	76.8334	61.564	-253.821	-133.817	30.882	34.8552	85.2556	173.145	106.829	-6.59759	-150.444	199.855	114.897	8.90805	76.3861	123.661	-51.1858	71.178	9.50237	-27.5235	-73.0649
OTU294	-10496.8	1133.74	638.75	-86.7387	-666.957	-109.373	406.653	-629.926	-556.774	327.435	-651.331	1092.93	1007.02	-412.322	-169.361	-1033.23	-334.878	-1159.63	-107.692	26.3226	-618.281	-801.226	-104.592	-885.58	-31.1667	608.908	-54.4855	621.702	1343.06	363.501	1711.6	594.632	429.26	-35.4004	1315.01	655.644	-40.8195	375.052	279.529	306.931	429.501	-86.4784	770.399	784.814	142.498	51.597	-72.8858	-47.0621	-368.396
OTU295	-12747.6	2162.88	634.302	730.804	1464.68	4.71499	1008.38	-627.41	119.976	678.43	56.3846	-43.7944	359.215	-536.027	185.813	-651.029	-225.763	-383.975	341.972	109.537	-376.05	-341.163	158.138	-222.915	138.267	-80.5377	-225.118	329.461	55.8148	63.7835	-260.983	-122.373	33.2636	44.8888	80.4168	176.066	93.8386	-2.99729	-147.689	196.208	130.772	-0.632658	82.4047	125.592	-50.5565	70.5548	-5.37667	-10.5003	-70.6256
OTU296	-10189.6	2054.86	428.109	1181.27	169.252	-228.212	-479.022	-394.385	-737.635	-520.806	-281.188	1583.68	1195.11	1354.23	-525.185	17.4782	-120.265	-55.8305	-467.258	-208.237	341.501	-555.762	-8.55458	1083.86	395.238	727	-22.2201	-40.6863	538.154	92.2276	400.312	-326.73	-700.143	88.8057	-1050.45	-397.114	87.0274	-99.8205	-341.348	91.4159	39.2683	394.817	-440.943	-231.465	132.692	505.314	-233.278	-109.324	81.6581
OTU297	-12713.1	2150.78	605.947	685.762	1418.41	47.593	971.399	-649.133	99.0516	701.127	58.2545	-67.7613	340.076	-525.697	198.974	-624.442	-215.205	-410.53	332.286	93.7081	-402.86	-326.255	157.148	-179.719	142.649	-80.4066	-227.114	333.054	73.9359	115.147	-264.301	-114.694	15.5382	37.1288	113.173	190.251	106.624	-22.0932	-168.819	220.979	90.6979	17.0119	71.5987	115.709	-52.9454	70.8589	26.7839	-18.5028	-68.8283
OTU298	-12744.6	2168.49	619.284	732.732	1471.25	-9.51778	993.024	-651.366	118.257	674.949	50.8213	-40.8199	340.938	-534.489	184.964	-652.741	-197.47	-396.45	342.677	85.5955	-405.22	-335.587	136.763	-221.03	158.715	-66.7974	-227.772	311.763	54.2903	61.1567	-263.617	-111.033	31.3375	24.3972	86.9786	148.226	115.78	-4.51028	-136.547	221.755	112.328	6.37939	58.0098	140.436	-69.839	60.9674	-4.07148	-33.3092	-53.2311
OTU299	31919.2	-7181.65	-5538.07	-3188.92	16445.6	7663.63	8016.41	2581.77	501.561	1134.8	-5009.46	-7955.51	-6591.82	-1514.75	-3365.97	9627.68	-7362.92	1452.04	263.692	2329.95	-6422.11	2540.97	-3216.36	-5281.12	3361.68	-320.502	6883.43	-2372.25	-8223.6	-2669.14	-6062.42	-3008.57	-1188.84	-1290.02	1528.28	-7361.82	-9759.4	13529.5	-5784.95	-14773.9	-5127.61	995.982	773.159	-6098.95	-4660.83	-6415.62	4792.08	-4688.41	1766.77
OTU300	-12685.5	1965.31	591.2	595.02	1278.74	-4.29015	903.265	-657.247	-76.1128	341.999	444.79	-216.522	470.701	-644.12	686.148	-416.815	-107.638	-383.317	232.597	125.419	-403.196	-257.47	107.361	-261.49	345.553	-201.937	-372.875	470.208	89.3144	9.05328	-347.036	-206.961	18.692	165.56	282.448	52.5025	93.9541	-153.249	-318.911	-5.55173	287.155	25.0952	-237.842	368.363	152.032	-67.9151	-27.2646	21.5304	-378.441
OTU301	-11829	1376.8	538.368	231.04	612.125	166.005	80.2165	-899.185	-937.702	-975.754	1334.17	343.574	412.102	-475.252	221.581	401.656	948.19	211.15	-807.14	200.066	-104.432	-347.925	712.365	1869.34	-3078.17	-115.912	566.503	-2924.19	-1150.3	-523.276	-157.764	758.101	748.229	84.8276	-96.0174	442.202	-469.74	-16.9356	777.57	261.555	115.751	-5.88035	32.844	-4.8723	-224.737	19.1481	-62.8072	-425.94	-459.422
OTU302	-12716.7	2158.61	593.607	663.672	1407.07	87.5769	975.718	-597.536	74.5181	704.813	-34.5977	-198.011	286.403	-553.519	142.263	-592.717	-270.022	-472.3	286.588	77.761	-383.794	-317.941	146.736	-160.348	169.322	-100.914	-238.13	317.609	80.4865	101.627	-250.959	-106.833	49.0571	28.4768	64.2589	182.986	111.676	3.07258	-150.764	214.419	105.434	10.1709	74.1749	135.706	-46.3959	57.528	2.03989	-23.9259	-81.7338
OTU303	-12305	2010.31	697.613	483.614	1024.03	127.883	849.113	-698.516	-138.504	330.336	40.4638	182.842	500.301	-353.459	-186.485	-468.813	-52.7608	-203.523	199.317	54.9103	-269.588	-317.659	224.174	182.715	-110.723	162.428	-173.391	242.366	-19.3601	89.6835	-128.207	-153.568	25.5915	-203.141	-129.988	81.1759	-3.60308	-150.57	-398.431	108.663	42.9477	104.841	65.3734	237.147	-18.9646	153.48	-14.9262	110.268	151.828
OTU304	-11928.1	1696.75	897.519	583.737	692.562	154.538	670.235	-527.862	-260.517	260.601	591.547	427.982	584.805	-150.397	8.65674	-222.503	118.048	-333.348	189.127	-72.651	-188.963	-200.729	365.211	53.1284	-105.437	667.636	-39.6759	266.612	498.836	424.293	-25.6754	-321.647	-709.519	47.8032	78.7123	-257.621	282.999	315.386	-567.007	265.662	-432.965	-81.2334	592.421	112.62	-257.012	1030.45	89.0908	-98.5636	-100.484
OTU305	-8945.34	2694.73	137.464	1066.56	2405.86	-1236.12	1752.4	140.692	280.134	-139.938	45.6101	486.369	-2014.18	-227.305	553.234	-657.855	-673.416	-412.32	598.198	844.018	-398.963	-39.3384	1229.18	-404.548	61.7837	-807.419	-187.917	998.617	-62.4218	-449.41	307.231	131.273	91.2094	243.567	106.273	-433.421	-235.267	-408.698	239.79	931.285	-15.0352	345.158	-292.848	756.51	-302.631	-34.904	9.88555	-213.996	460.549
OTU306	-12759.3	2159.94	650.319	721.722	1461.95	0.296954	998.618	-626.479	116.587	680.805	52.4322	-43.3247	343.209	-525.775	186.778	-652.666	-206.82	-396.404	338.649	104.259	-423.82	-341.798	151.426	-199.518	146.054	-75.0785	-237.223	325.829	75.4809	56.2968	-258.215	-126.299	40.8749	48.1181	85.303	174.135	102.487	-3.36952	-152.888	204.241	120.844	21.3578	71.9366	118.291	-55.7281	66.9976	10.3619	-17.2885	-66.3633
OTU307	-12365.9	1935.87	747.505	583.845	1089.64	4.40344	852.144	-727.155	-110.376	296.507	66.3421	202.895	548.353	-468.012	36.1015	-497.837	-53.2229	-255.979	165.759	149.802	-298.306	-407.902	121.087	192.594	-143.495	-105.381	-143.288	-6.02646	-45.2497	30.5781	-136.507	-35.4729	87.0173	-5.39719	-3.53893	115.89	-39.6491	-169.221	-142.186	198.675	118.814	77.3807	-79.1089	145.229	-134.634	23.2126	1.52211	136.837	37.4873
OTU308	-12262.7	2007.56	650.326	595.85	874.752	128.261	662.085	-839.81	-283.614	53.0412	-393.581	757.415	577.42	-434.986	-215.786	-750.244	-201.813	-395.067	31.8817	159.121	-235.458	-222.452	82.2049	243.096	-305.651	159.881	-130.728	231.469	-370.626	-187.963	-357.588	-724.142	219.798	-504.687	-589.977	124.895	226.765	-528.711	-557.242	67.2187	654.471	319.08	-169.751	90.9553	91.7668	-258.387	175.484	40.5116	536.319
OTU309	-12744.6	2163.58	618.355	721.863	1458.3	16.1994	1002.07	-627.534	116.293	679.099	34.2383	-55.5908	358.539	-526.199	188.231	-672.11	-172.122	-364.256	339.197	107.747	-412.122	-339.84	142.3	-192.877	153.819	-62.9755	-227.858	324.409	68.775	74.3405	-243.817	-118.441	19.0658	65.2944	99.5874	187.399	114.021	-18.2578	-160.12	206.86	142.158	10.8419	52.3428	120.783	-30.1175	83.2962	-21.8139	-55.9983	-64.0068
OTU310	-12732.5	2155.45	631.869	708.984	1428.58	11.2769	973.007	-630.905	93.1065	642.601	68.9713	-21.7827	375.08	-503.254	137.668	-575.134	-148.745	-370.8	262.03	119.598	-402.99	-344.429	154.455	-181.02	63.1333	-96.3618	-236.491	262.486	53.8097	44.5424	-264.659	-92.1409	81.9245	59.4925	96.352	194.466	86.9696	4.32174	-110.516	217.314	120.489	7.43776	64.106	121.03	-71.4293	58.516	-3.31812	-36.8052	-93.9286
OTU311	-10489.3	2862.3	564.003	1736.1	213.649	-490.987	1054.7	-1318.73	334.239	404.618	159.854	353.743	611.105	240.178	166.341	-904.426	-342.529	-839.872	503.679	-657.941	-40.6731	-955.605	-138.6	-239.001	500.288	533.646	-348.636	-147.313	240.887	87.9805	865.273	981.922	-245.314	103.369	181.78	-718.964	130.52	3.66023	1018.04	-91.0352	-6.11394	-624.213	-126.816	809.579	-481.423	-557.314	518.911	-299.911	131.574
OTU312	-12674.2	2147.62	630.743	729.129	1508.73	-11.8744	991.449	-608.789	128.409	646.527	21.3773	-25.4897	291.168	-534.919	199.217	-627.293	-201.118	-393.406	371.42	138.823	-427.298	-326.048	166.76	-239.962	160.429	-104.616	-245.65	338.598	26.8667	71.7191	-241.215	-111.207	71.6944	62.9536	82.4969	180.864	118.265	-49.2385	-145.462	235.396	122.428	35.7631	51.2611	142.941	-91.5647	96.2173	-8.90074	-25.8501	-53.4813
OTU313	17526	6538.21	4675.09	5925.69	-15780.3	-2222.99	-5858.75	3216.31	-3948.41	-3388.8	-1644.02	9694.11	8168.03	16293.5	-1818.88	-5089.82	12.3217	125.758	-5020.07	-7912.76	5705.9	-7962.69	-5864.77	3327.51	9005.67	5468.29	-4203.1	-5172.39	9896.1	2092.08	13945.2	8510.17	-3680.07	7289.08	-2544.62	-4053.54	-5735.05	2487.67	9331.29	-573.36	1550.23	6330.83	-7910.01	-521.211	-2969.32	-3387.31	-871.959	-5878.11	-1402.6
OTU314	-12161.6	2196.47	741.783	669.321	1218.07	0.232258	793.803	-624.355	-2.7563	688.119	-49.6449	273.483	500.076	-454.702	218.768	-692.594	-269.799	-397.253	398.956	34.4122	-80.2536	-347.729	-22.9494	-164.931	250.066	-87.0363	-14.2535	339.636	78.4224	112.271	51.5252	12.6462	80.5752	191.766	279.286	101.31	3.37408	19.0691	-315.569	257.672	-40.2433	73.455	139.923	158.026	-67.8144	40.0829	-160.003	24.5752	-120.959
OTU315	3327.83	-10104.2	-236.407	-5227.21	-15186.7	-2.22965	-5320.86	-3166.69	-5807.38	-12255	1724	10222.4	5590.96	3134.58	-4322.77	5569.53	6048.12	1998.26	-6171.46	3952.83	1449.2	-3162.13	-2737.59	-512.097	3480.25	-6443.31	-6754.04	2661.66	1983.44	3387.68	5860.34	6324	2715.39	7497.79	6266.59	-4761.98	4051.56	4064.89	-953.961	-792.556	349.53	-5383.35	1271.01	-2203.9	-819.572	242.51	241.502	7094.87	3368.48
OTU316	-11237.5	1555.86	393.999	1408.85	2266.71	41.2786	1142.02	-579.49	213.2	489.977	3.28611	128.615	-110.455	-371.254	267.382	-534.443	-303.125	-342.742	457.203	-19.1258	-107.002	-227.59	332.843	-378.291	103.794	-104.498	-49.9625	418.818	-180.981	394.466	-507.5	168.833	111.298	-195.351	136.805	-246.481	536.451	283.288	25.7941	160.727	241.884	239.825	-17.5447	108.758	9.97647	135.16	-75.1637	13.1209	118.648
OTU317	16944.7	-661.831	6734.43	-795.553	-19386.8	-6088.44	-2884.3	-9972.31	-1359.92	-6664.47	730.444	10236.5	6376.98	7870.53	-3755.77	-3893.54	-4548.21	-5509.2	3733.33	-5418.56	150.5	-10992.7	-3543.85	794.567	4637.6	7952.57	-478.556	-5471.21	10258.5	6711.89	29270.5	21125.2	-4888.19	5667.51	4741.35	-7136.07	-1062.28	-1173.92	14153.4	-8936.61	2747.97	-9182.13	3539.24	12303.3	-113.416	-13504.3	5691.28	2957.26	11322.6
OTU318	47924.3	16150.3	-8959.98	-1043.09	20972.1	-1875.99	3833.77	17331.1	2678.21	1553.59	15676.2	13943.6	-7896.87	-18430.2	1489.41	-8564.49	-38091.7	25868.8	-4454.2	-6593.5	86080.9	-12072.8	28869.3	-36415.8	-20445	-30011.8	23857.3	28983.8	-35329.2	-1904.96	10070.4	2794.52	-12238.9	5326.78	885.262	9597.39	-13508.6	3168.91	645.486	-10098.6	9215.64	-3296.12	1886.58	-1362.86	8593.42	4153.6	163.737	4182.44	1212.92
OTU319	-12746.9	2161.64	633.78	727.832	1471.45	10.0663	994.134	-633.458	117.22	687.329	52.3873	-43.1853	362.379	-533.197	184.214	-649.856	-209.244	-392.451	347.993	114.006	-402.477	-336.411	154.185	-217.188	140.02	-76.1466	-234.557	319.511	65.6315	71.8913	-264.51	-126.348	30.6041	40.7498	78.4343	180.368	100.62	1.45643	-151.693	197.522	131.015	-0.75963	75.8492	126	-50.6356	63.4271	-2.23463	-14.8492	-72.2917
OTU320	-12658.6	2080.1	553.103	761.287	1211.43	-34.3153	888.687	-644.214	61.5343	472.032	-24.7881	295.336	514.433	-247.488	-494.771	-165.534	262.812	-267.59	-524.821	269.903	-359.268	-274.354	-54.5296	-459.653	-104.15	-379.378	-472.846	575.72	60.1475	-5.57505	-422.912	-218.175	178.798	69.3811	320.418	233.524	130.835	12.8913	-57.4237	373.795	256.872	-127.398	17.7877	-9.31139	-201.891	-34.8397	35.0275	-5.35399	177.307
OTU321	-4454.01	-2388.45	3350.13	-411.845	-6112	-388.407	-1795.38	-2310.62	-3676.69	-5127.75	-2464.65	8105.44	4391.83	3858.84	-8900.62	2728.86	4935.3	1579.25	-4982.61	94.055	3836.82	2756.06	2418.65	6995.28	-3352.01	5787.2	-1557.22	1223.3	-1157.77	-1381.09	2524.37	-2936.64	-960.371	-4797.33	-6725.28	-3837.56	-1534.53	-6635.13	-8299.24	-3913.63	576.936	-659.836	177.564	1981.3	2389.16	1624.59	2696.12	3664.85	6350.22
OTU322	-11484.6	1931.05	792.599	495.66	348.093	125.411	-186.786	-642.236	1214.66	-529.25	259.902	580.847	737.449	-27.6096	-772.646	-247.504	41.1058	-199.449	130.652	-158.893	-5.75382	-526.805	141.982	358.966	84.3749	701.033	-118.127	256.678	471.338	359.67	83.5003	-114.236	-392.552	-419.563	-254.644	-88.6165	-289.523	-513.474	-799.283	75.3953	-131.228	269.973	183.197	131.189	76.5304	91.37	-404.179	567.972	270.322
OTU323	-12671.4	2152.83	617.581	765.578	1523.48	-34.2304	962.455	-651.725	112.212	668.816	41.9715	-38.6121	300.748	-404.049	224.492	-655.402	-224.07	-401.655	340.216	58.3632	-355.114	-336.591	133.462	-245.834	153.194	-71.3367	-201.264	263.655	46.1755	91.1126	-289.796	-148.347	-51.8102	-17.6485	107.58	158.565	135.947	41.2186	-119.016	231.91	141.989	10.2636	36.1878	170.717	-49.154	77.8815	-18.9379	-16.07	-38.5838
OTU324	-12701.3	2011.77	608.243	606.533	1309.38	33.5349	909.595	-659.336	-35.6583	438.729	369.716	-183.296	416.816	-608.499	573.765	-525.922	-68.5578	-336.657	280.152	131.632	-427.938	-289.632	155.268	-192.085	125.698	-182.05	-300.394	332.742	32.5833	49.1763	-379.236	-131.707	89.3378	94.2978	128.773	157.85	52.4236	-32.084	-113.119	101.198	229.673	17.5539	-100.102	283.232	45.2756	18.0201	-2.48396	-43.0967	-270.985
OTU325	-12694.5	2125.79	607.271	724.554	1427.43	-11.3509	970.049	-605.507	131.095	672.596	63.2141	-42.676	373.869	-518.781	129.372	-584.449	-205.13	-329.032	345.086	90.1881	-406.084	-342.894	150.779	-152.682	166.808	-110.08	-261.715	293.217	97.8499	28.0001	-250.972	-118.679	47.4425	44.764	65.1908	168.214	135.685	-21.7887	-103.913	226.244	115.67	32.8836	64.0238	122.603	-40.46	93.0623	15.9855	-32.1326	-87.4426
OTU326	-10682.7	1813.62	3259.58	329.893	-220.642	-241.226	1258.64	-432.071	-228.174	54.7515	-1070.06	-556.7	1551.08	-33.0801	-744.827	-3348.39	1454.73	2118.79	726.224	-2350.76	309.475	5959.52	1956.45	-3.89703	1315.05	91.8036	-358.284	-436.653	438.11	163.587	39.7207	-176.459	50.6729	386.524	3.50788	53.4415	-164.991	369.856	673.831	197.474	-230.522	-278.472	-614.443	211.997	158.19	277.176	-80.295	26.1581	118.532
OTU327	-12541	2077.58	675.815	820.249	1561.32	-23.9492	924.627	-642.991	106.2	690.781	49.9169	-7.69211	258.73	-519.62	189.487	-585.884	-168.255	-395.491	384.463	65.1623	-417.922	-329.732	92.9428	-168.952	252.535	-41.4327	-127.513	337.891	12.9194	21.6911	-265.254	-133.541	55.5042	0.669596	93.4875	219.488	68.7371	-19.8488	-117.862	186.806	93.9661	-40.2629	96.8498	161.833	-138.224	41.7132	-4.23045	-27.2904	-84.4086
OTU328	-12752.7	2155.16	654.656	723.333	1463.4	2.3625	999.268	-625.047	117.075	681.185	54.5473	-39.2617	343.356	-523.728	183.006	-652.482	-204.96	-398.08	340.606	102.494	-421.105	-344.835	154.406	-196.94	147.432	-74.814	-237.939	320.258	78.1983	63.1286	-262.174	-125.874	36.6879	47.7486	86.9475	174.237	105.221	2.58863	-154.539	207.759	120.428	25.9728	70.4057	122.576	-54.4301	63.8088	8.67481	-16.7932	-69.243
OTU329	-7403.41	-3328.23	-15.8756	-2375.87	-4300.96	875.163	-1386.62	-2060.44	-3408.29	-4973.28	4585.83	2285.03	1901.12	-439.852	-579.801	-95.6276	-1165.19	-638.213	948.879	-414.405	-1063.16	-773.943	-302.894	-974.731	1140.75	1070.5	-978.846	818.755	1530.14	1368.94	1746.18	-362.009	-677.404	586.241	2373.92	-942.872	1774.93	232.832	-2139.98	1630.8	-1212.08	-1538.86	3663.73	1571.49	1228.43	-118.526	237.304	797.909	829.574
OTU330	-12762	2151.18	627.931	711.06	1452.73	-2.62747	989.536	-624.402	131.127	666.119	32.1394	-42.2757	348.349	-523.941	183.728	-654.464	-207.993	-391.107	349.408	131.3	-408.912	-340.083	151.425	-222.345	154.886	-77.7391	-226.742	317.431	56.0177	67.8833	-257.775	-121.906	47.1989	64.1954	80.6659	179.838	122.725	-15.8754	-150.45	201.935	117.207	5.83381	44.2117	137.571	-80.2702	88.4482	25.1929	-30.9425	-68.8816
OTU331	-12697.3	2147.55	591.384	650.73	1374.67	132.015	947.727	-639.322	84.7306	781.618	-15.6292	-235.614	266.557	-553.418	144.446	-592.236	-254.012	-553.849	258.12	79.1812	-357	-288.877	152.556	-158.033	176.298	-101.861	-235.462	314.871	54.9145	93.6867	-231.211	-134.147	48.5218	42.0413	54.8063	175.815	122.799	8.4001	-151.735	214.753	116.725	10.9562	65.6483	114.647	-60.2936	45.28	9.86777	-3.91679	-74.3712
OTU332	-12681.4	2112.52	614.292	686.164	1390.21	-43.8822	979.576	-659.252	83.8569	577.551	63.0623	32.1545	396.613	-482.491	52.3741	-568.642	-164.811	-392.195	269.93	112.611	-418.618	-359.067	124.983	-222.787	163.147	-124.979	-265.711	312.993	108.238	119.713	-197.547	-61.5664	40.1863	58.345	116.057	158.727	62.4377	-34.6331	-60.9569	239.65	125.02	-50.8402	52.1454	86.3369	-62.3967	-22.0497	-53.2595	75.5285	-29.8026
OTU333	62212.2	21424.8	-9236.97	28285.9	6463.69	-18848.3	-61580.7	9502.09	-31783.8	-19094.1	7181.54	4649.8	14376.4	-1745.42	-29236.2	-1101.01	35063	18162.2	-27788.4	-1320	14361.9	-10292.5	-10883.9	47628.3	45575.5	55632.6	52296.6	18129.3	-29977.4	-1139.56	-4846.23	1427.37	-2529.5	11756.2	-1943.17	302.711	-2612.11	9150.17	-2048.23	10593	6366.29	-1719.75	4257.7	-14.1514	1621.39	3303.79	3021.52	-2447.22	-1108.36
OTU334	-11297.1	-606.059	333.522	-200.377	294.719	-1427.95	713.469	-174.85	-168.617	1311.09	-621.197	106.946	2152.74	-788.651	599.662	-1773.32	-83.3457	-389.734	275.849	648.801	-318.018	-729.049	-235.16	1226.98	115.65	-379.692	-650.605	681.11	-222.943	-456.744	827.84	-471.435	224.18	732.726	-91.1772	661.047	-563.171	1408.4	-435.469	1179.67	-1154.03	522.177	-246.273	590.351	395.056	559.569	1388.76	1612.47	943.111
OTU335	-12761	2159.54	626.217	723.681	1466.52	3.88602	999.885	-621.095	115.607	678.356	48.7726	-42.8013	351.045	-527.559	186.249	-650.118	-204.82	-391.745	344.253	110.719	-417.26	-335.176	155.152	-204.366	146.974	-76.2742	-237.887	323.598	68.5878	61.9577	-250.231	-122.807	36.947	48.1648	83.7392	181.364	103.319	-6.36327	-151.194	203.696	119.245	17.1226	70.3355	123.951	-48.0243	63.354	5.06364	-16.3393	-64.3542
OTU336	-12198.8	2451.39	399.874	309.126	1588.72	-71.2373	1180.27	-588.289	101.581	629.622	-35.0305	-131.135	345.731	-545.906	127.396	-692.18	-190.312	-347.281	361.485	196.85	-460.727	-358.001	111.998	-223.288	108.792	-70.213	-285.492	325.823	155.437	61.8797	-169.561	-34.5305	59.8558	-0.190919	116.016	192.542	-6.04137	1.91735	-119.243	189.815	109.809	-60.9314	50.7102	230.313	-36.6568	83.1266	-138.749	33.4879	-73.552
OTU337	-12407	2213	909.495	725.592	1413.98	46.7914	988.026	-638.946	87.9824	525.018	-146.124	-112.645	487.156	-392.83	88.6985	-893.911	47.6191	-81.7676	318.047	-172.786	-279.315	514.669	507.043	-148.531	184.522	-18.6716	-231.454	146.115	72.7977	46.3381	-200.948	-72.479	91.8905	43.2942	142.167	172.755	158.321	34.5391	-67.8991	240.065	39.9476	41.0297	29.787	150.777	15.849	-66.7317	-71.7864	-122.3	-146.234
OTU338	244271	48091.1	-50057.1	-64620.2	30372.5	38606.8	-8003.25	12306.7	-12783.1	1119.98	-23143.4	-10561.9	32122	-25820.2	17852.1	112188	-110059	101075	-2654.41	-26985.7	-28365.4	4939.42	14687.2	11682	2412.26	1200.25	8015	5556.73	8898.78	-1496.05	-1942.76	5097.38	4796.92	3156.06	-4579.4	1937.99	10894.2	-3205.97	1892.5	3588.47	1728.39	-1392.94	1622.93	64.84	-1297.44	-1103.6	-2405.44	-850.617	278.536
OTU339	-12750.8	2137.88	624.7	729.678	1464.18	-16.1236	991.05	-625.882	116.496	690.003	41.4522	-46.3256	358.926	-526.737	176.94	-645.626	-191.309	-396.333	357.591	113.139	-404.556	-337.44	147.49	-213.049	146.887	-87.8621	-210.571	298.656	104.451	74.207	-278.032	-123.543	47.335	56.0249	73.6352	163.563	115.308	4.73666	-161.89	198.55	115.268	27.7641	58.4208	117.668	-43.3584	65.9026	19.9455	-8.74103	-78.5875
OTU340	-12761.3	2162.21	626.222	724.6	1459.15	2.67512	1002.85	-625.871	118.002	680.525	51.7177	-45.1122	359.434	-530.341	186.565	-653.17	-209.075	-390.832	344.364	105.512	-394.271	-341.307	154.258	-214.061	143.731	-73.2125	-230.96	324.347	64.8207	57.3247	-254.719	-122.907	43.0369	44.4705	83.8253	172.328	100.831	-5.13743	-149.331	200.995	114.377	10.4528	77.5513	126.935	-50.4331	67.0503	6.74136	-15.1723	-70.6448
OTU341	-12676.5	2054.76	630.345	735.247	1495.6	-2.63788	1011.65	-634.56	130.233	701.447	53.3345	-57.7955	371.825	-533.329	167.535	-662.785	-215.749	-393.485	341.116	139.703	-430.079	-329.903	163.993	-225.645	114.205	-58.1287	-217.911	318.932	85.1495	97.6913	-283.748	-115.549	46.6902	89.5109	48.6633	168.152	121.306	21.5453	-180.208	192.615	92.3853	44.4349	73.957	114.704	-65.7482	29.1574	-17.2231	-26.9114	-59.3216
OTU342	-11936.9	1396.58	571.877	318.901	1161.62	-17.1853	866.44	-572.189	135.722	319.345	16.8828	136.486	111.794	-459.749	50.1827	-817.922	-299.012	-450.452	534.355	331.208	-386.547	-402.112	218.621	-356.791	298.017	-136.441	-215.788	320.992	56.6808	94.3536	-118.518	13.2909	192.713	171.795	36.1031	118.866	286.765	41.5351	19.8661	152.516	186.813	-44.781	-208.233	168.382	-329.79	324.339	176.018	-111.988	-157.656
OTU343	-12758.1	2161.11	649.494	724.812	1466.98	1.16228	987.973	-626.909	115.734	678.685	45.647	-48.6407	348.208	-530.529	187.826	-639.007	-208.258	-387.33	347.294	99.2843	-424.001	-340.114	133.547	-217.953	146.534	-63.5866	-252.252	313.584	53.6421	72.5959	-249.925	-122.487	41.3197	45.012	83.893	184.197	107.854	-7.03605	-152.106	205.742	122.049	18.6962	65.5747	124.827	-62.4932	68.205	4.33613	-16.3415	-62.7905
OTU344	-11627.6	1447.96	741.488	312.012	707.458	-198.421	673.447	-597.831	120.355	196.633	-592.189	543.591	86.0827	-225.385	24.6456	-382.506	-1.72848	-573.739	902.866	513.65	-249.35	-757.793	561.959	-635.192	667.143	-320.311	63.495	41.6847	190.447	132.186	52.8289	189.591	199.572	347.228	-6.86729	160.787	198.752	-153.631	21.4357	167.707	114.027	-281.809	-153.357	136.71	-573.979	98.876	-22.7184	-204.204	-115.641
OTU345	-12756.2	2143.16	626.978	720.619	1464.28	-17.9345	990.998	-632.696	116.338	684.943	50.5708	-43.154	344.869	-531.8	179.525	-662.746	-211.228	-394.821	334.409	95.4613	-424.988	-337.169	146.532	-215.462	146.06	-65.4256	-236.09	317.912	72.1766	68.1044	-270.057	-117.63	48.8382	58.8449	70.3313	167.869	99.8731	-12.8321	-150.756	207.193	107.35	11.1531	71.5459	130.661	-55.2238	55.3371	3.0769	-25.1506	-72.688
OTU346	-12761	2161.63	626.807	729.025	1468.88	-0.704206	980.477	-630.354	112.584	678.618	50.4265	-56.378	360.176	-467.362	197.887	-657.914	-222.411	-394.278	342.552	110.222	-415.018	-334.093	145.796	-205.213	147.333	-73.0182	-231.902	316.947	70.1974	64.7767	-256.255	-125.888	38.6504	46.4732	83.254	181.572	104.52	-4.35262	-152.517	203.385	118.643	17.5945	70.0982	120.887	-51.9699	69.039	5.53126	-21.8248	-68.4603
OTU347	-12720.1	2130.37	604.295	712.837	1461.12	44.1605	997.464	-603.652	109.416	695.911	13.3184	-68.393	323.259	-526.626	177.741	-659.705	-199.394	-357.499	350.117	95.9821	-425.796	-368.723	159.57	-223.885	150.686	-60.5111	-235.951	313.035	80.432	22.7614	-268.143	-127.083	43.8041	57.4845	82.7285	174.966	69.5774	5.00693	-153.453	181.335	95.2472	2.22623	53.4934	134.561	-47.2311	59.3932	-26.431	-14.3641	-59.4318
OTU348	-12755.8	2167.16	620.482	729.395	1455.39	0.587284	1005.18	-618.825	117.963	682.93	56.0137	-43.5622	359.85	-533.733	188.84	-657.537	-208.783	-390.883	341.306	100.452	-390.783	-343.278	151.446	-215.85	146.289	-75.3119	-232.712	320.691	68.1576	52.9109	-254.942	-120.798	47.1855	42.8459	80.7539	166.795	98.6091	-5.82679	-150.87	204.338	112.351	8.57727	76.6882	126.076	-53.3117	65.828	9.45998	-17.7009	-72.5022
OTU349	-12756.8	2164.55	622.692	735.905	1456.67	-2.52543	995.199	-656.123	121.576	683.249	47.9013	-46.1078	359.635	-533.189	188.105	-651.955	-206.203	-392.471	339.535	103.554	-418.22	-334.065	146.621	-208.64	149.834	-78.1468	-232.358	317.294	74.1407	58.0745	-255.65	-125.914	45.6144	41.6501	85.1579	174.175	113.025	-1.33835	-147.953	204.665	112.955	16.2793	72.4105	121.887	-51.6494	65.3038	15.9575	-25.4149	-68.4524
OTU350	-12761.2	2160.81	625.932	730.568	1460.44	5.28122	997.883	-623.628	116.193	681.198	50.7847	-47.1975	363.957	-528.879	183.507	-652.384	-202.641	-394.995	347.466	107.311	-413.651	-339.308	150.487	-206.095	148.299	-69.0517	-236.012	317.13	72.4248	63.4095	-258.346	-123.193	44.9297	45.6236	82.2053	173.989	107.347	-5.42709	-153.569	208.288	116.802	16.4989	71.0278	124.074	-55.1503	62.7538	6.15286	-22.6665	-68.7925
OTU351	-12748.6	2158.35	625.664	738.384	1440.61	3.2494	987.635	-624.27	112.074	663.315	54.1039	-33.6149	373.735	-492.35	142.784	-607.589	-169.93	-372.726	284.728	108.404	-414.32	-319.794	148.485	-220.985	120.858	-89.6979	-256.695	316.592	70.8647	54.5989	-256.848	-106.4	58.2853	69.4727	110.27	183.756	103.81	5.39238	-123.814	214.188	107.068	3.26323	74.6692	118.078	-63.0257	61.0564	9.96259	-18.4664	-65.6295
OTU352	-12759.6	2151.47	629.504	718.751	1464.62	2.37694	990.869	-629.317	113.546	681.407	47.881	-47.2059	355.246	-529.863	177.005	-655.916	-210.512	-386.507	338.224	103.402	-422.61	-340.677	147.852	-209.306	142.728	-69.4971	-233.791	318.916	78.8498	60.3407	-258.325	-124.997	42.1855	56.6923	72.8632	171.744	106.09	-7.73934	-154.889	198.12	110.321	14.79	69.357	125.798	-52.8513	63.9086	4.03968	-23.652	-71.0093
OTU353	-12219.9	1586.7	381.249	498.796	732.833	141.124	215.316	-1134.85	-639.854	-276.479	-1258.46	1569.09	652.588	-565.605	327.583	-916.414	-503.994	-1344.53	401.763	543.213	-558.309	-213.562	695.491	-293.789	-231.198	-176.45	-42.9316	1.23909	-127.9	97.989	56.7725	-760.49	122.594	177.509	-43.1391	316.214	323.612	381.817	-1471.76	686.173	-499.138	-1151.02	992.821	-839.388	28.605	631.764	66.5417	-289.337	-1597.63
OTU354	-12751.6	2164.28	621.994	723.022	1470.4	4.38278	1006.51	-616.13	116.028	675.578	48.0165	-44.3331	350.085	-522.475	189.327	-655.994	-201.939	-391.412	342.152	111.999	-416.65	-337.671	152.838	-204.226	147.64	-79.9425	-240.301	323.179	66.2079	59.7505	-250.066	-121.522	38.8358	44.2964	85.0074	175.072	106.295	-10.4084	-154.152	210.017	117.395	16.8664	74.2206	129.987	-47.2809	63.9166	5.91289	-17.2382	-65.4355
OTU355	-12222.2	1591	381.772	491.926	735.05	143.82	224.363	-1125.48	-634.562	-267.692	-1221	1537.58	653.678	-569.628	349.38	-901.795	-495.481	-1328.21	394.605	543.435	-560.14	-208.715	681.946	-297.772	-215.595	-182.124	-48.095	10.6054	-126.75	92.619	51.6152	-753.222	120.532	177.742	-33.9823	312.159	323.103	371.968	-1462.77	670.906	-480.047	-1134.88	961.477	-809.852	36.1371	617.959	64.7172	-282.2	-1590.2
OTU356	30545.1	25060.8	-16203.2	17270.5	6250.51	-10776.5	-3160.71	-6364.44	852.618	4345.74	4629.27	5969.25	-1564.61	-11795.4	13818.9	-12432.9	-5703.66	11044.7	-9727.81	-19341	43334.2	-10840.9	3905.93	-18897.6	-1133.86	-7422.5	7246.47	8691.97	-14917.9	-16987.1	826.483	11949.5	15442.8	-22174	1828.17	-38457.8	7123.22	-2751.25	4273.43	16155.6	-20432.2	-2893.49	4189.62	7844.35	-5446.47	-3147.68	-1701.22	-6107.5	-2604.08
OTU357	-12763.2	2160.05	629.127	717.664	1456.35	7.73104	971.396	-620.788	176.506	663.309	51.3353	-50.2789	360.398	-530.624	183.621	-650.181	-205.431	-394.989	343.953	105.305	-418.852	-335.362	148	-203.045	146.632	-72.842	-232.634	317.875	76.0664	62.9883	-256.606	-126.224	40.3963	42.4315	83.2217	177.987	101.995	-3.78814	-152.836	201.641	117.759	19.1427	77.2035	120.851	-48.0459	61.9638	3.08329	-18.6769	-67.8025
OTU358	-10713.4	-977.535	587.202	155.405	936.455	-1217.38	1207.93	-580.581	127.452	637.365	471.378	-306.971	810.555	-332.586	-193.12	-134.077	-93.0604	-89.2713	1506.19	-12.0284	-17.1244	-357.81	-323.811	298.525	787.333	-550.986	-443.267	397.208	-170.465	-429.065	-19.2893	-150.794	106.87	-159.934	4.15374	530.876	-7.69415	107.643	1.15362	338.146	-22.8463	241.47	322.906	-6.84353	-155.962	355.699	-36.6516	-86.1185	103.36
OTU359	-12757.4	2160.83	624.367	730.299	1465.11	5.46032	990.397	-644.886	117.793	685.294	45.4907	-48.0823	361.013	-531.467	183.191	-644.661	-205.617	-400.189	346.583	105.358	-419.204	-332.786	152.49	-212.626	145.762	-70.2901	-236.874	315.784	73.9029	64.2281	-245.73	-126.981	44.9677	45.7614	87.8937	191.144	98.6256	-3.97014	-151.984	202.051	116.906	10.6005	53.7067	125.696	-48.0968	81.5231	14.7517	-19.5174	-62.6296
OTU360	-12763.1	2157.81	630.512	720.54	1456.61	8.79481	996.828	-635.471	116.485	680.886	50.6453	-50.4845	357.553	-526.036	184.348	-654.317	-200.962	-382.159	346.019	108.742	-418.496	-342.477	146.291	-204.617	144.084	-70.9772	-230.288	324.578	73.3868	75.115	-256.284	-120.247	34.5947	40.6758	86.0003	184.889	101.518	-16.5872	-156.16	208.758	106.955	24.9684	65.1664	111.394	-59.1425	59.1334	15.5352	-18.764	-69.2063
OTU361	-12694.6	2146.27	639.07	681.103	1366.31	41.8422	957.117	-627.726	82.7583	660.828	42.4205	9.06076	374.521	-518.419	173.726	-668.472	-208.636	-382.603	368.964	101.245	-428.325	-372.749	128.604	-217.693	154.658	-73.9269	-244.086	309.232	105.981	86.5835	-182.218	-104.922	37.2982	93.0678	119.452	157.067	99.646	37.4803	-148.216	174.915	116.08	-10.7963	108.892	117.62	-77.6287	21.8048	4.81803	-22.2913	-14.6405
OTU362	-11798.2	1368.41	483.358	409.573	174.881	48.9136	392.297	-867.677	-600.241	-585.152	249.461	1004.26	777.604	82.4139	-954.782	265.041	617.194	-89.9402	-750.927	330.82	-70.7263	-253.232	-28.2494	-71.2698	-462.99	-354.107	-325.308	-41.7878	-77.5188	-138.204	-364.791	-518.757	223.468	-240.966	352.5	266.774	230.641	143.887	-413.082	707.529	124.438	-181.138	428.552	-335.566	-190.295	286.074	274.457	346.57	493.954
OTU363	-12755.7	2155.93	634.841	723.887	1463.56	14.9491	996.408	-637.65	117.443	683.553	43.9343	-49.2768	366.213	-531.817	187.183	-633.412	-223.762	-374.365	344.693	114.855	-420.883	-334.502	148.129	-201.95	153.398	-70.4536	-230.042	320.923	72.5459	63.7406	-260.188	-128.784	48.1182	43.1592	81.6686	179.572	98.0213	7.51107	-153.901	195.014	116.38	12.4895	72.2923	125.147	-60.4577	59.8211	-1.31189	-24.116	-64.9452
OTU364	-11392.2	1677.13	748.481	45.4499	-228.296	497.032	442.57	-1019.87	-790.453	-645.222	-552.582	1379.49	850.449	-134.861	-936.67	-478.884	-237.887	-228.305	144.58	-55.7574	102.278	-388.22	71.8811	978.028	-548.125	589.275	-108.499	121.449	-631.518	-24.5085	-139.081	-826.595	479.964	-1258.44	-1115.31	12.424	-196.288	-1224.17	-1399.52	15.677	499.416	512.922	-447.106	245.296	24.4517	-126.127	146.148	661.091	1580.39
OTU365	-742.581	-121.774	-1525.08	-5580.97	-4133.41	6751.7	629.717	-6048.34	2227.54	6929.55	1568.77	-3045.16	-1861.75	-693.286	6272.79	-8220.66	4741.79	24263	-1931.73	-5234.27	5881.88	-6686.23	-72.2623	1512.19	-11933	-258.526	10849.3	13660	960.944	18088.7	1175.76	4488.43	-16163.7	-11964.7	9929.06	10731.5	-2927.92	-20426.5	-8868.27	13422.5	-13375.1	9339.7	-10118.8	-20284.6	-7978.48	-12344.1	14624.4	1291.01	-5984.9
OTU366	-12638.6	2127.86	598.277	685.477	1342.23	27.3999	986.225	-622.853	89.0558	628.478	33.4023	14.9127	370.391	-507.428	208.685	-615.844	-183.714	-277.151	316.539	131.202	-410.533	-333.149	120.239	-172.94	189.611	-98.005	-237.382	296.962	109.892	66.9907	-231.73	-123.877	20.1494	84.9835	47.7736	212.482	145.546	-19.3339	-88.7434	215.385	143.775	48.3823	36.4618	125.892	-38.9036	92.5954	15.2182	-57.5861	-59.5832
OTU367	-12711.1	2058.64	609.573	719.706	1516.44	7.28333	994.068	-624.891	115.353	660.74	62.6849	49.4881	288.522	-496.077	166.908	-603.611	-185.586	-417.898	434.861	62.0891	-368.371	-275.789	98.0786	-54.8955	127.153	-146.343	-217.209	294.38	161.113	42.4863	-248.141	-233.196	-113.69	-57.9887	116.054	105.224	98.3408	34.0941	-113.534	175.718	67.6467	-142.612	131.791	91.0909	-60.3283	144.959	46.4318	-69.026	-111.746
OTU368	-12757.1	2158.4	640.262	716.333	1461.8	0.058668	1000.73	-628.81	119.698	687.151	48.6221	-36.5811	333.413	-517.826	190.147	-642.341	-193.407	-395.89	349.165	114.778	-419.237	-341.426	168.311	-200.738	157.003	-77.9905	-225.276	320.823	82.2192	56.1167	-256.606	-120.529	49.2123	45.5874	83.7466	185.2	99.0895	-10.2745	-159.907	208.421	114.726	15.8938	71.3403	130.676	-55.5859	60.7125	1.58242	-20.3578	-66.8793
OTU369	-12746	2159.18	639.9	727.378	1467.97	-3.16907	983.12	-637.551	114.723	678.287	43.7547	-38.8425	348.1	-536.665	186.566	-647.323	-214.412	-378.386	338.452	93.0831	-413.663	-339.061	136.008	-208.545	151.61	-70.7866	-239.332	309.829	59.4718	72.5045	-245.797	-130.674	37.4568	57.3314	81.7991	174.562	117.849	2.35131	-139.172	194.324	105.922	38.2093	68.1369	132.235	-60.3925	68.244	-6.10193	-24.8831	-51.5457
OTU370	-12759.4	2163.6	625.344	721.88	1462.44	2.3528	1000.76	-627.162	117.843	682.367	52.456	-43.3739	357.582	-530.509	185.639	-651.172	-208.346	-385.688	337.391	111.053	-411.673	-334.553	141.117	-203.672	153.243	-71.3212	-228.869	309.55	75.7186	63.853	-259.032	-126.141	36.3698	49.578	81.2095	181.74	111.313	2.48045	-152.224	202.498	119.843	29.4227	76.5064	125.245	-52.0581	70.1525	7.54205	-20.3026	-61.8403
OTU371	-5382.36	-1194.79	220.707	1383.04	2753.43	-678.138	-746.187	-471.757	-698.81	539.682	104.589	1779.71	-831.806	-138.282	498.006	555.258	-1111.51	-34.0233	947.028	138.195	1215.79	248.878	-55.0392	-531.231	583.579	-707.042	488.6	-302.205	1283.19	414.004	1491.58	-803.483	-598.882	-69.4875	395.763	-118.29	419.975	-143.512	-448.652	1361.01	1.06676	1048.48	184.108	-507.288	916.541	-289.605	674.815	911.233	-237.565
OTU372	-12614.1	1816.98	586.982	725.118	1506.68	-120.449	1051.52	-562.623	150.122	766.572	-30.5459	-76.2206	441.86	-545.521	248.895	-683.334	-186.892	-484.941	221.146	134.385	-464.981	-326.042	210.238	-330.861	77.8619	49.8471	-157.778	329.215	77.7192	18.71	-210.112	-119.558	56.9353	42.546	15.9025	255.287	39.2916	-49.1845	-139.157	219.319	99.3857	69.4936	119.691	159.505	-59.2774	19.5736	-20.3871	-62.6196	-10.3607
OTU373	-706.773	-16950.4	-992.714	3388.8	8333.36	-1448.29	1729.13	3332.76	1061.38	1325.77	-4812.36	4217.3	-14871	-380.451	5858.59	-1650.05	3134.95	-5751.68	922.878	3571.85	1821.11	9154.23	-10778.5	-176.551	-8561.25	12375	9380.53	15614.2	9922.62	5447.76	-1348.95	31833.4	27453.8	-13491.4	9726.81	-16103.3	18061	12851.9	-1849.21	-14335.4	14552.1	9985.3	-7686.35	-20622.5	2170.13	10026.2	-554.182	11162.1	-3964.34
OTU374	47061.4	25505.7	-18879.5	-10405.5	4193.39	8005.43	-30255.3	-8627.01	-10447.6	18982.4	-9101.68	10873.2	5692.79	-2406.78	-457.209	6116.96	-10037.7	-18038	6365.03	5245.54	-11866.7	16031	-4822.7	531.041	6048.7	6813.61	-4545.92	-825.381	-5892.87	-33095.9	-34127.4	39778.4	-42731.2	5253.21	5533.58	-4248.95	-1454.42	-11338	13884.1	-5134.98	-3053.14	8817.72	-746.108	2837.81	2220.8	5938.09	2073.89	2173.78	3808.56
OTU375	-11545.5	162.808	202.974	-232.143	-1169.17	-79.4145	-27.0002	-1784.02	-1619.25	-2631.91	790.167	1178.65	769.899	-76.5892	-1930.89	516.803	-624.022	632.917	806.767	-144.112	327.324	-1546.41	-203.114	524.805	671.487	701.839	1027.22	-1932.77	-0.837774	979.029	-273.11	1521.18	1036.62	-1388.67	-2382.43	-1077.69	-608.573	-4648.36	-3188.68	-918.042	1383.57	-3135.75	1685.07	-17.9601	398.351	-2693.69	10.8142	5673.3	8196.93
OTU376	-12761.4	2140.79	628.734	720.492	1463.06	-8.49467	999.058	-628.093	119.337	688.962	40.9894	-52.2299	375.529	-530.624	187.034	-656.267	-206.201	-399.362	332.578	115.308	-420.194	-335.843	151.501	-211.646	137.577	-64.2024	-230.212	322.631	68.5303	61.8577	-253.064	-123.455	41.4439	56.0476	74.0562	181.904	105.735	-4.2164	-153.438	206.228	109.828	19.7329	72.8368	126.052	-56.5104	59.2094	3.9011	-21.4609	-67.2939
OTU377	-12741.8	2130.09	620.294	695.904	1452.16	-19.7185	1009.11	-630.311	124.798	706.171	44.6777	-52.115	365.108	-526.623	194.03	-670.932	-198.921	-391.876	320.181	94.5677	-421.952	-341.03	141.019	-192.99	114.199	-53.5618	-208.712	328.898	92.2366	98.8355	-265.419	-133.059	3.80522	14.8703	124.297	186.301	113.959	-26.7973	-153.321	215.869	136.55	-1.17527	54.3242	112.315	-77.892	59.1189	14.654	-23.3996	-67.6928
OTU378	-12763.5	2150.3	630.822	719.483	1458.55	-5.00249	995.626	-628.135	119.669	687.747	49.2475	-45.9042	356.041	-526.155	187.334	-645.552	-202.066	-390.537	348.626	102.823	-416.34	-335.357	137.237	-212.18	152.039	-65.3038	-250.033	314.155	49.4735	69.9949	-252.98	-123.487	38.5379	48.091	80.3181	182.288	101.947	2.60807	-156.337	198.581	111.298	18.0051	74.3848	115.945	-53.3869	60.2103	3.6221	-22.4806	-70.421
OTU379	-12759.1	2159.99	650.962	721.706	1461.97	0.176949	998.681	-626.324	116.576	680.79	52.5153	-43.2494	342.697	-525.739	186.901	-652.737	-206.866	-396.52	338.458	104.108	-424.048	-341.967	151.554	-199.277	145.966	-75.1633	-237.362	326.092	75.6063	56.0311	-258.316	-126.358	40.8575	48.1435	85.3774	173.987	102.382	-3.31544	-152.927	204.317	120.943	21.5127	71.9601	118.145	-55.8074	67.0449	10.4918	-17.1559	-66.3157
OTU380	-12358	2379.45	508.828	644.626	1558.23	-99.2504	1206.79	-516.572	147.629	623.283	87.9286	-118.155	203.806	-585.901	220.854	-697.075	-298.094	-283.579	296.121	663.817	-329.152	-177.394	38.802	-193.981	203.123	-46.2638	-337.945	207.285	111.142	90.0924	-250.327	-132.38	11.6977	-17.6957	0.577345	147.558	35.2588	28.0835	-230.64	229.766	81.6777	-63.1179	147.072	130.602	-64.5863	-10.2628	-2.50548	-81.4939	-46.226
OTU381	-11940.1	1381.24	692.357	84.7284	869.335	-273.283	791.341	-479.76	-174.425	542.799	503.428	167.336	862.345	-346.466	-432.658	-576.761	-25.9071	-23.2896	886.897	77.3443	-76.0524	-506.491	121.066	821.827	313.458	-387.182	-191.098	-12.6876	-52.3039	-345.751	116.761	-177.746	167.441	-364.115	-390.364	114.327	-123.085	109.231	-124.201	231.921	-70.8432	400.745	-438.321	361.937	-129.904	595.523	-76.5505	195.383	-222.44
OTU382	-9660.24	456.033	894.189	-134.004	-1483.19	-215.418	44.4473	-1154.34	-1351.14	-1384.09	-2290.1	3119.03	1925.91	-249.966	-813.332	-1427.71	-332.973	-471.302	898.818	-105.642	420.106	279.146	-154.745	1939.02	298.756	-1001.05	-247.078	-587.67	-752.977	-590.207	350.906	-2279.51	292.365	-606.364	-925.915	16.3552	808.991	-670.948	-1381.56	230.75	1142.25	1840.38	-1462.12	-653.043	-32.795	-389.042	-1583.64	-297.211	670.834
OTU383	-4763.8	-5541.79	-275.992	-1421.45	-203.5	647.996	-310.746	-43.5308	-828.298	903.572	1274.57	-2612.91	-807.01	697.769	-1139.28	2025.98	-125.333	-1329.34	586.32	-352.492	200.897	51.5677	-1086.47	1602.55	708.047	122.063	-2342.4	-1749.2	-2846.91	-1549.48	896.845	-495.18	-685.805	-328.675	-33.9664	118.227	-319.003	2968.8	-1183.38	908.29	-2125.25	-737.634	1374.65	-1428.41	217.656	-1021.2	325.897	197.379	-589.614
OTU384	6110.25	5356.46	36325.8	-5930.03	-21528.5	6179.01	4532.98	6732.38	-6950.23	-11572.8	-17028.9	-7606.62	14001.3	7548.64	-9587.13	-31843	25939.2	32350.5	1974.3	-27358.4	6642.82	84707.1	27336.1	-9502.97	11921.1	5303.09	-515.239	-7124.24	2838.67	2520.46	2158.66	3586.33	3111.5	2665.26	5876.17	3835.3	-2457.52	1266.98	136.263	1885.14	-3674.73	-4314.92	1734.83	-908.193	-881.199	-34.9911	-739.823	516.092	-2453.27
OTU385	-12723.1	2149.7	635.391	723.524	1450.2	10.327	984.77	-642.918	105.004	662.119	54.103	-36.6233	360.806	-521.243	177.825	-627.805	-186.939	-379.006	331.139	106.419	-424.741	-346.778	157.155	-212.304	126.089	-77.493	-243.451	311.731	80.9626	68.2291	-246.973	-109.877	50.3786	69.7241	99.1345	170.044	113.327	-10.5806	-137.078	225.065	113.13	10.1082	87.3541	135.186	-48.4804	62.5525	5.50434	-36.5578	-61.9062
OTU386	-12404.7	2336.18	1035.77	630.551	1458.29	-50.9707	1136.85	-614.449	158.134	683.442	95.4408	-51.2861	390.724	-524.286	218.631	-692.905	-251.466	-446.33	283.757	201.041	-320.181	-447.609	76.7886	-215.495	138.093	-48.8883	-202.163	269.012	127.684	40.0048	-277.905	-128.033	43.4847	30.3252	115.132	163.969	215.293	-42.7761	-16.0224	232.132	84.2069	10.3573	54.3773	108.14	87.7739	28.2334	15.8769	-44.3132	-12.3474
OTU387	-12760.1	2153.71	627.207	727.294	1461.8	0.457309	999.87	-640.893	121.076	683.917	45.9979	-41.3947	349.28	-525.84	187.145	-646.429	-204.201	-393.951	345.337	110.304	-417.305	-331.376	148.516	-207.748	148.384	-69.4505	-231.178	316.044	74.3488	63.2319	-257.036	-132.197	41.1178	54.5273	83.1298	178.424	102.406	-6.98302	-147.176	204.558	115.512	17.9306	68.6472	126.545	-46.0476	71.1665	17.2554	-16.5251	-66.7809
OTU388	468.48	746.21	3796.01	10011.6	-962.572	2676.46	6812.48	-14033.4	3667.71	-886.268	-278.082	-2811.13	950.511	-1397.57	179.96	-349.046	-1573.24	1867.25	2832.67	6697.35	-8567.7	3343.67	-5961.77	710.838	-3108.56	-11836.5	6423.67	9316.87	-4351.3	5696.32	-3937.87	2233.15	-1430.17	1659.01	-6995.3	4537.3	-10061.8	-6597.58	2258.1	-2532.63	-1663.31	4443.15	11221.2	3436.14	-1510.04	5868	-16356.2	6006.58	-5328.43
OTU389	-12545.3	1911.56	603.612	658.133	1481.04	25.3544	1044.19	-630.996	136.982	593.332	117.859	-94.9559	363.243	-525.059	257.82	-614.321	-170.08	-430.055	348.523	127.622	-435.979	-336.849	194.448	-286.824	222.667	-64.4255	-217.142	360.852	73.4854	24.6702	-263.202	-110.075	72.7561	75.1462	-0.372206	186.756	95.911	-18.1554	-139.524	173.698	128.582	-16.8541	3.7443	104.34	-148.738	81.3554	-10.6055	-89.9001	-56.0804
OTU390	-12731.4	2080.06	622.189	730.999	1486.49	39.8571	1025.32	-652.235	126.827	664.585	70.8331	-88.931	380.331	-534.135	220.883	-658.117	-188.049	-434.766	303.052	110.905	-411.08	-331.809	156.473	-243.65	163.588	-24.3026	-221.985	328.635	92.7844	26.4557	-226.897	-136.521	32.3526	51.8748	53.5322	200.285	74.6712	-6.67263	-129.419	205.338	103.972	31.8072	63.2033	87.6467	-93.2828	69.5198	-7.83361	-26.0765	-21.45
OTU391	-12712.5	2161.71	614.562	728.225	1429.23	-1.40361	930.741	-646.698	80.8897	637.064	33.5952	-10.643	381.429	-374.696	192.344	-639.486	-242.984	-392.958	318.389	110.854	-398.498	-336.753	147.733	-197.461	136.936	-50.4586	-229.132	311.652	80.3961	56.6606	-248.786	-146.094	39.8408	34.0048	42.3731	171.041	117.265	-15.9256	-148.154	190.984	132.824	28.2283	77.4	117.601	-32.3468	40.0298	19.9419	-25.4002	-51.8636
OTU392	-12105.5	1867.62	554.861	702.318	1636.59	299.612	1126.19	-511.692	118.071	662.601	-25.7539	-243.671	307.046	-559.178	221.401	-534.801	-241.24	-409.71	278.702	283.449	-650.932	-311.739	184.586	-310.877	192.981	-40.7569	-188.91	328.626	-71.5179	-119.575	-268.58	-145.247	50.4072	-16.9136	60.8061	7.58214	-77.2821	206.376	-213.223	-32.7654	-1.66715	14.6388	98.7275	-71.7121	-208.569	53.611	57.0628	-116.977	10.3562
OTU393	-12755.3	2164.67	622.753	733.079	1475.5	-4.87556	970.812	-635.873	109.976	678.641	50.6505	-58.3259	357.031	-461.756	200.603	-659.801	-222.712	-393.924	343.664	109.359	-414.04	-332.822	149.969	-209.315	145.162	-78.4174	-234.792	319.445	68.2421	63.828	-252.658	-128.574	44.3173	43.0289	85.5852	171.542	105.687	-8.79699	-151.104	211.392	115.77	17.3923	70.4418	121.36	-50.7754	68.2864	4.14536	-25.2046	-65.4987
OTU394	-12722.6	2147.65	622.725	714.798	1423.02	18.3303	990.799	-623.489	108.153	686.976	49.195	-65.1781	350.614	-521.186	168.732	-651.665	-220.37	-394.828	338.32	100.723	-409.664	-333.141	140.59	-190.907	161.538	-84.0981	-255.196	324.207	88.4622	77.2746	-242.28	-129.766	53.2706	50.4346	65.9794	189.654	106.695	18.1295	-121.173	201.943	117.816	16.7512	60.5916	122.211	-51.06	70.0563	5.26712	-35.5253	-60.2001
OTU395	-12455.9	2013.1	567.566	698.594	1182.21	1.61297	793.216	-649.969	-100.788	298.923	269.556	159.146	422.12	-310.799	-40.8955	-172.055	152.159	-186.492	-167.756	133.989	-279.789	-348.181	184.02	38.0003	-334.927	-85.9468	-215.722	-91.1178	18.1625	-45.5823	-276.47	60.0723	134.768	167.232	175.431	207.516	33.9885	112.584	99.5048	256.07	-14.6602	-36.9164	129.16	74.7649	-114.054	129.509	-40.6273	-79.1699	-200.98
OTU396	-12642.3	2153.34	614.281	700.13	1374.52	23.911	990.654	-637.77	85.1781	635.478	14.1686	-4.65042	385.579	-500.253	161.527	-640.974	-194.585	-372.38	359.198	94.991	-409.968	-384.053	139.379	-186.24	166.92	-74.1475	-243.087	324.464	131.972	100.068	-230.808	-92.1896	18.7215	64.2206	77.1256	195.341	84.8318	-14.3701	-130.002	219.101	107.114	6.03574	69.435	116.067	-53.9827	41.2456	-12.8578	19.4285	-67.0189
OTU397	-12762.3	2151.3	629.214	722.032	1465.06	4.18997	996.497	-630.753	116.819	679.827	50.7923	-38.9607	353.917	-524.702	181.904	-647.225	-204.035	-394.605	350.778	105.594	-413.469	-332.401	144.048	-196.25	147.244	-77.6608	-231.883	316.192	77.9179	62.8671	-254.629	-132.115	30.5478	39.9692	85.3473	173.491	105.174	-2.28058	-149.027	200.074	114.319	5.48491	75.4597	120.534	-53.8009	71.1132	9.20296	-24.6736	-70.8909
OTU398	-11639.1	2280.27	624.641	841.04	1925.38	-113.156	924.357	-455.923	68.4314	784.876	74.1011	61.0656	144.46	-499.348	267.869	-412.753	-472.126	-170.361	287.597	199.665	118.925	-379.3	275.082	-519.143	101.972	-186.082	163.62	-49.1586	117.753	251.859	-436.84	-467.703	-181.576	-213.12	234.454	336.982	420.795	304.583	-226.913	-24.2363	-127.561	317.677	186.423	142.846	228.506	-100.81	168.289	10.0437	-177.14
OTU399	-11728.3	2586.38	409.608	1212.02	1387.14	-209.64	170.435	-478.929	109.028	440.15	-71	40.6762	549.913	32.8553	147.893	-615.555	-216.184	-286.999	80.1683	92.1231	-225.825	-524.087	98.1387	26.8155	493.781	282.009	47.7486	287.296	233.52	152.182	-56.4659	26.2313	-200.577	289.236	-0.983279	165.925	127.95	266.124	94.0011	339.846	294.827	192.941	74.2306	132.096	221.434	25.802	108.449	-206.514	-144.627
OTU400	-12722.8	2169.52	601.217	756.172	1461.65	11.4925	967.141	-684.835	114.731	688.297	20.4821	-44.6276	374.901	-527.849	190.083	-630.461	-214.971	-424.793	354.919	95.1947	-427.252	-325.331	165.215	-231.148	137.492	-61.5841	-250.775	313.779	83.8093	63.9408	-209.889	-134.012	55.9697	40.8811	102.05	229.684	77.3152	1.45945	-140.653	200.394	116.9	-10.447	13.015	133.832	-30.8468	118.572	42.887	-9.90392	-48.2168
OTU401	-12666.6	2170.06	626.119	686.345	1394.62	44.844	964.746	-607.96	73.0203	669.714	-24.784	-25.5319	363.672	-518.489	172.022	-620.875	-241.505	-380.608	350.116	106.089	-414.788	-369.61	158.769	-180.702	139.917	-62.7741	-244.194	347.178	82.1443	77.8328	-240.785	-123.12	54.4946	3.4995	69.7794	132.577	69.0744	10.2769	-153.236	212.542	105.236	-20.5799	81.6937	157.88	-57.3577	91.3117	-9.98631	-38.775	-82.5843
OTU402	-12678	2209.14	574.481	782.878	1440.87	-28.2283	1027.11	-678.939	127.227	664.477	29.395	-64.021	373.545	-547.826	201.177	-629.306	-225.825	-397.262	352.101	73.7042	-431.193	-334.737	172.816	-208.893	140.555	-57.0536	-241.757	322.572	69.0702	46.8469	-272.467	-135.585	68.6456	40.4218	85.2099	155.956	134.718	-1.80152	-151.406	238.198	117.778	13.7525	73.9297	112.283	-54.519	49.438	-0.00781096	-34.5487	-80.0205
OTU403	-12760.7	2161.85	626.554	729.468	1469.38	-1.00689	979.425	-630.3	112.302	678.446	50.4609	-57.0766	360.263	-463.499	198.852	-658.395	-223.514	-394.371	342.429	110.31	-414.898	-333.926	145.684	-205.104	147.241	-73.0524	-231.832	316.889	70.1027	64.8011	-256.329	-125.977	38.4715	46.4167	83.2682	181.763	104.444	-4.30935	-152.57	203.481	118.695	17.6568	70.0254	120.766	-51.8829	69.2652	5.47483	-21.8566	-68.5022
OTU404	-12035.1	1772.86	552.042	1042.6	1526.35	-131.38	1195.49	-369.051	217.133	709.357	49.6603	96.7513	-158.469	-618.361	356.004	-677.537	-340.654	-329.678	347.178	626.351	-474.13	-56.1949	105.11	-159.299	195.862	-7.46692	-276.294	431.657	183.357	146.794	-160.82	46.4355	251.257	-141.811	67.3775	304.78	80.3223	-109.545	-35.7146	79.1124	294.588	61.7533	173.137	102.566	-168.351	83.9338	-55.922	-25.9907	-29.241
OTU405	-12638.7	1862.71	639.822	676.155	1459.53	-231.082	989.622	-561.172	158.611	821.921	-35.0843	-99.4649	438.613	-542.95	283.904	-561.028	-153.857	-375.684	367.863	79.4266	-412.832	-318.681	56.6023	-277.405	144.792	9.59928	-386.087	283.478	-163.516	112.014	-242.704	-143.577	8.56468	98.661	11.7651	197.233	50.9683	69.398	-177.258	172.445	41.9158	77.972	147.623	47.7942	-62.8746	-29.1809	-30.3236	-60.5963	-73.3361
OTU406	-12527.2	2138.24	610.767	915.984	1475.37	-5.27541	1041.32	-459.508	109.554	686.373	44.4837	15.3634	249.016	-531.768	229.344	-456.446	-122.362	-442.679	604.697	-66.1416	-284.107	-143.652	-305.336	-201.998	-147.238	-58.6657	-86.6501	434.054	117.371	102.876	-202.188	-187.701	-98.8961	23.1201	69.4779	192.332	202.808	19.5663	-143.88	157.184	278.564	-115.57	-24.9232	140.652	-79.6446	64.3621	-107.123	3.46727	-15.9146
OTU407	2569.48	-8929.94	519.83	1656.56	-933.137	-5771.88	-1640.15	-1961.95	832.296	804.697	-5911.69	3251.04	-5104.66	5940.19	-2131.83	8713.3	5242.41	-1049.46	6134.52	1828.33	3659.44	-3028.41	4765.77	-4816.31	5918.65	-2640.01	4633.26	-4951.72	3651.09	552.484	-3132.18	794.154	1757.38	1400.43	-1497.26	-200.004	-700.119	36.0926	-211.588	328.508	-299.143	716.434	-1528.06	362.817	95.7216	387.487	1915.83	-936.733	-435.875
OTU408	-12743.3	2169.92	616.933	757.992	1432.95	-0.886387	992.531	-633.566	119.69	675.575	50.6117	-44.7012	380.787	-452.779	190.902	-650.68	-223.383	-408.115	340.324	100.504	-407.375	-344.499	147.857	-203.08	141.325	-57.1947	-249.82	317.531	84.3833	68.8161	-225.413	-104.516	38.0753	61.2593	84.0403	180.955	92.3259	-1.98379	-121.239	166.015	107.276	-3.64009	66.7597	135.571	-49.6011	47.7656	24.7337	-0.958013	-51.4385
OTU409	-12274.4	1815.79	572.075	599.174	1112.7	44.899	660.843	-621.887	-177.296	129.42	196.214	172.683	339.224	-426.832	315.776	-268.581	-130.244	-152.826	253.174	65.0149	-333.747	-364.696	373.482	306.613	-436.62	23.2921	-16.8387	-504.289	-230.42	-64.7362	-131.523	103.052	131.605	145.929	-25.0942	171.345	60.5626	-78.2251	82.6823	266.449	4.41793	-54.6927	-47.6065	147.946	-118.648	171.664	-30.5976	14.4543	-152.962
OTU410	2253.01	-17023.6	-595.337	-740.461	-1059.23	-10248.5	-4278.53	2302.89	-440.322	2174.05	727.48	1272.83	1451.4	10960.5	415.636	9646.57	4670.37	1853.11	-2235.6	-924.62	2053.19	641.584	-2427.72	326.246	-3614.8	644.979	-6681.49	-2948.01	-8984.03	248.825	1809.17	-583.726	-2848.61	3036.32	639.671	591.994	-2751.05	4634.23	1374.01	1754.69	-5066.21	-109.313	4650.54	-3905.38	-108.081	-2201	-801.402	-2523.3	-742.479
OTU411	-8642.37	-2281.23	-26.8893	-1691.83	-3781.78	754.72	-2498.51	-2005.66	-4516.06	-7007.74	5949.66	1396.98	1125.32	-178.689	1192.81	3022.46	4305.17	1555.55	-3762.47	1013.24	548.057	-480.764	1183.78	6837.21	-10547.4	-1532.37	1007.71	-9691.31	-4647.54	-2542.92	-316.915	2356.02	3424.94	485.789	1085.77	1815.51	-2042.3	511.074	2612.87	990.943	423.686	-298.618	-256.237	444.689	-317.354	-212.798	466.69	-152.27	-398.361
OTU412	-6626.94	-3162.23	-149.398	-1576.35	-4109.88	203.334	-3283.1	-1695.35	-4526.21	-6768.48	5076.2	3514.22	1836.23	1289.98	-2448.96	5679.17	5315.69	2759.53	-5208.74	1032.52	1225.54	-800.921	1045.59	7111.34	-9837.01	-2378.55	408.461	-9430.35	-3400.33	-2989.09	203.388	2326.44	2831.88	971.688	990.011	1091.77	-1244.65	2088.43	3992.26	2164.17	-758.626	-462.327	652.781	-832.766	-429.9	264.655	406.132	-330.793	-1118.37
OTU413	-12195.8	2303.5	755.097	809.564	1047.35	4.93067	922.334	-347.793	36.4999	544.557	-18.4711	309.214	539.032	-398.135	126.589	-809.411	-160.3	-475.357	191.618	-141.667	-226.074	-455.344	-86.1809	-38.5364	307.977	43.8824	-313.365	213.92	235.459	-29.8098	14.8047	-26.4529	75.2471	228.274	77.6626	145.682	-128.213	-22.9596	-56.5157	95.9078	-92.0643	-13.272	-180.373	-94.2211	-77.8763	308.787	-173.964	-177.404	-82.5808
OTU414	-12748	2149.49	645.086	703.903	1447.02	-9.90725	977.972	-619.068	140.512	650.425	14.2597	-42.4358	338.3	-524.303	183.927	-647.7	-214.76	-387.074	355.331	145.337	-410.611	-346.936	149.651	-242.643	155.395	-78.565	-230.36	316.371	38.8855	73.8241	-257.521	-119.129	53.9194	75.2313	79.6612	183.88	138.341	-23.8944	-154.83	205.19	119.542	-2.26759	21.5999	149.572	-109.744	107.534	37.4176	-37.8788	-72.0357
OTU415	56942.4	3227.36	-6502.84	-53430	-46245.6	26221.3	-31843.6	-1742.71	-18267.2	-19024.4	-20464.2	16375.4	12289.8	1016.44	2570.9	-19836.3	13143.5	22357.8	20432.1	-1634.46	-13530.2	7063.19	6398.25	-3854.57	-9654	1369.5	-4251.81	18796.8	9666.12	15215.9	-10643.4	-4554.35	-322.086	-21189.6	-39141.2	2666.57	-14783.1	19855.7	31198.1	3134.36	-3019.5	-237.112	-2117.7	-1571.36	786.551	4562.89	9759.41	2002.76	9.81043
OTU416	-12684.9	2118.98	593.604	729.583	1432.85	6.91871	1031.62	-646.99	130.32	693.792	59.3703	-109.042	385.171	-518.706	136.607	-705.92	-191.604	-332.526	386.413	127.921	-444.57	-370.082	128.329	-181.82	136.715	-113.547	-256.39	324.807	52.175	49.0424	-259.24	-111.065	43.5449	44.0256	104.568	171.926	144.696	-14.8139	-151.764	199.375	139.227	-11.4475	107.841	164.878	-35.2596	103.275	-31.3877	-34.8935	-42.8116
OTU417	-12740.1	2147.39	637.122	725.066	1425.5	-6.67956	988.326	-627.666	97.3713	646.032	82.7496	-57.565	378.806	-509.992	200.313	-592.572	-167.962	-379.444	310.268	112.35	-393.181	-347.128	141.135	-223.886	188.522	-75.6288	-255.989	341.599	105.434	56.0827	-279.042	-121.185	30.0889	69.3276	81.8728	172.391	104.153	-11.1736	-140.031	173.8	147.642	30.0974	31.5004	150.568	-34.06	21.729	13.0708	-20.4721	-104.586
OTU418	-10284.1	1171.02	885.005	316.051	-1367.61	320.171	-231.884	-965.917	-1268.51	-1640.85	-225.546	2613.75	1828.95	1047.58	-2808.82	1045.6	1592.75	805.754	-2024.07	70.3014	869.703	253.559	55.1775	910.497	-1116.14	66.8884	-569.714	-292.37	-247.45	-358.286	-342.933	-584.325	549.446	-1133.54	-1255.93	144.557	-147.586	-1135.66	-843.001	313.151	365.907	783.961	-1012.8	-317.63	-329.773	-648.228	330.065	813.153	1278.65
OTU419	-11727.2	1454.74	574.071	190.08	347.781	262.571	101.6	-1110.03	-1055.03	-1266.27	1331.92	317.404	318.712	-397.633	675.279	53.6447	708.875	-29.9873	-405.375	200.648	-139.368	-447.567	683.269	1913.92	-3011.53	-134.742	751.68	-3023.93	-1346.36	-578.972	-182.335	649.89	999.54	147.64	91.2329	662.338	-462.137	260.284	726.512	413.48	-36.7643	258.477	142.477	157.935	-233.478	95.3359	-175.526	-265.499	-34.641
OTU420	-12743.9	2158.64	643.128	732.907	1481.95	0.27107	975.01	-623.984	109.937	683.967	50.1188	-40.9926	344.652	-537.581	186.446	-652.167	-202.001	-389.526	341.135	98.8579	-407.25	-338.918	141.968	-220.417	138.142	-78.4368	-236.292	309.173	60.5171	88.3088	-259.433	-147.375	17.1996	39.9239	94.9263	186.339	126.644	2.48532	-142.441	187.863	129.052	17.4071	56.3403	134.557	-65.0575	58.7813	-22.3739	-5.16296	-50.733
OTU421	-11558.9	2004.97	697.944	713.467	610.577	-9.08188	564.379	-852.502	-184.879	214.777	-188.38	755.859	772.62	-14.2832	94.6758	-582.68	-340.541	-238.784	382.473	-174.359	-59.5191	-373.405	149.466	150.788	288.334	66.491	-245.633	123.075	391.889	427.016	649.927	29.9321	-405.178	291.208	-293.697	-98.8284	291.684	-202.756	47.6831	-415.738	-148.753	143.802	-212.688	87.8889	-0.239923	-188.4	-161.624	-217.212	-289.543
OTU422	-12763.4	2159.95	629.216	717.92	1456.62	7.51842	972.82	-621.374	173.149	664.32	51.2543	-50.0164	360.31	-530.412	183.588	-650.2	-205.43	-394.868	343.981	105.505	-418.74	-335.435	147.972	-203.262	146.752	-72.8222	-232.654	317.873	75.8178	63.0679	-256.523	-126.128	40.4532	42.7082	83.2112	178.023	102.203	-3.85748	-152.772	201.656	117.763	19.0013	76.8663	120.958	-48.3425	62.166	3.27016	-18.8266	-67.8032
OTU423	-12732.2	2142.77	626.482	721.654	1436.35	2.28473	1006.27	-650.09	115.214	665.392	63.7823	-45.7056	328.838	-527.934	207.627	-642.985	-198.565	-353.364	335.156	117.662	-415.132	-331.395	136.245	-188.515	143.954	-78.8722	-223.962	286.035	85.4172	69.2213	-252.735	-120.232	35.4975	65.6578	67.9906	188.357	104.292	-3.73738	-129.001	192.228	115.522	7.83627	88.9669	130.395	-34.9957	82.3276	28.1147	-23.8775	-52.2693
OTU424	-12749.9	2169.22	626.016	728.903	1463.16	-3.22081	994.392	-633.697	118.322	684.905	55.8687	-46.5682	365.261	-527.707	187.077	-654.046	-204.021	-396.232	343.9	107.577	-411.708	-334.771	142.402	-206.924	151.415	-75.1041	-228.536	318.371	71.8749	60.8939	-256.317	-127.51	51.8557	46.005	80.7676	175.517	113.809	-14.8666	-145.837	203.411	109.638	24.0181	75.3662	129.64	-66.8078	61.0621	2.19216	-16.5844	-70.8097
OTU425	-12718.8	2174.04	619.827	768.82	1485.51	-17.4158	926.886	-624.955	101.737	673.035	45.5286	-80.3384	358.3	-280.284	251.291	-661.144	-284.328	-390.022	343.11	97.9529	-415.262	-329.063	143.119	-198.955	135.517	-63.5247	-247.95	310.826	56.1739	69.1994	-251.864	-130.049	19.5756	57.9556	85.3565	188.953	108.531	-1.34768	-143.588	205.073	125.969	11.869	58.9077	112.282	-49.8579	78.2724	1.58041	-16.1479	-63.2125
OTU426	-11783.2	401.106	235.393	-212.091	-26.4897	144.741	-236.397	-1174.69	-1661.22	-2266.83	2204.68	-163.077	561.078	-718.641	636.158	375.417	1290.86	600.852	-523.398	538.364	47.276	-619.427	749.338	3398.02	-4789.3	-1148.58	709.415	-5430.92	-2829.23	-1589.51	-1076.52	1220.52	2392.51	-355.883	-128.483	1517.77	-1085.94	-34.6686	1277.95	1105.07	521.164	-134.273	-469.28	-657.274	-219.884	-415.667	572.3	602.787	-160.217
OTU427	-12762.6	2157.73	630.481	720.256	1455.83	9.62076	996.853	-636.201	116.41	680.822	50.7731	-51.3151	357.333	-525.895	184.572	-654.967	-200.2	-380.333	346.288	108.72	-418.774	-343.469	146.084	-204.229	143.287	-70.7189	-229.828	325.73	73.6825	76.9441	-256.483	-119.52	33.4318	39.5374	86.5065	185.958	100.806	-18.5623	-156.922	209.928	105.098	26.3914	64.133	109.455	-60.1384	58.0372	17.0948	-18.3251	-69.4437
OTU428	-12039.6	2035.68	820.58	459.688	753.081	172.183	872.987	-850.465	-96.7899	412.13	-315.628	290.017	467.841	-403.938	34.9389	-855.512	-141.829	-258.918	538.124	94.5114	-370.076	-528.853	195.597	90.6388	109.759	-46.0538	-175.939	338.484	175.527	352.756	171.745	-44.0416	-199.836	78.0663	69.3706	221.49	-33.2055	55.7813	-284.448	219.647	-108.698	31.3537	62.8445	-113.253	-87.54	208.087	-2.95531	-58.8864	-396.501
OTU429	-12572.3	2055.87	673.738	708.28	1286.94	3.0228	919.752	-639.531	57.6963	521.3	92.4932	179.911	491.348	-341.966	-243.149	-298.12	21.264	-294.633	-5.03729	144.152	-344.824	-389.354	62.3432	-289.796	146.808	-197.135	-341.862	355.729	158.448	85.2562	-228.096	-56.1068	67.0939	61.4268	130.883	134.607	101.586	-33.8912	-112.582	278.116	131.95	-129.924	75.3149	73.7426	-134.206	50.5328	-11.7653	101.532	50.9337
OTU430	-12604.2	1831.1	535.258	365.682	1188	-234.365	789.994	-438.174	488.762	195.32	-389.547	-15.9657	149.778	-483.979	304.043	-742.504	-285.383	-330.815	455.801	746.555	-195.07	-430.69	233.392	-645.663	372.893	-262.874	-94.3867	344.803	-354.963	154.822	-338.574	-16.4307	229.676	527.09	77.953	221.407	603.641	-334.513	-143.662	173.28	142.743	-289.591	-774.907	637.735	-764.822	697.543	546.064	-248.366	-151.834
OTU431	-11237.9	-222.647	526.596	178.621	255.614	-1652.35	333.03	-593.23	-424.763	155.3	345.956	328.95	1112.19	195.294	-1516.34	549.945	894.991	94.9533	1314.93	488.355	873.207	-923.744	-212.091	499.233	1442.43	-2219.2	654.074	-1553.75	1371.69	-21.6313	-594.05	272.746	-36.6558	-225.683	-67.706	-457.297	177.927	484.077	-515.242	402.793	-118.35	-434.48	-929.235	-1080.75	95.2627	364.3	357.952	2226.82	-152.909
OTU432	-12601.4	2202.89	596.327	615.278	1438.79	-5.27387	934.916	-616.324	74.6579	642.62	-5.57834	6.49872	391.344	-527.492	144.204	-662.999	-206.558	-410.539	398.377	133.902	-473.72	-341.282	159.693	-244.349	126.33	-101.285	-246.34	313.011	68.3697	50.6998	-233.631	-86.5707	-9.50502	28.6343	-18.2268	142.053	77.1898	-30.2787	-65.3308	183.051	143.102	24.3391	8.7048	128.113	-68.3377	70.9964	-11.8896	4.69294	-89.6976
OTU433	-12686.4	2127.9	634.498	699.451	1421.49	-4.59106	974.858	-621.408	91.1722	649.159	48.5611	10.6185	409.758	-471.223	92.062	-561.948	-136.098	-348.623	257.4	97.3886	-363.815	-306.548	160.756	-176.715	125.724	-16.1869	-228.019	342.292	110.454	56.7393	-269.417	-154.748	2.49941	36.1178	13.8144	153.779	121.603	8.81277	-158.958	179.688	100.719	25.155	72.1025	142.268	-49.1205	75.6043	-11.6702	-33.2319	-72.2784
OTU434	-12755.7	2162.97	636.193	726.73	1465.99	-2.97608	993.892	-640.993	118.211	674.788	47.2485	-45.7801	347.209	-529.523	184.725	-645.918	-202.489	-394.996	346.169	92.066	-416.389	-339.126	133.925	-217.853	155.494	-61.6293	-238.869	313.485	53.5281	65.2181	-258.02	-111.382	39.429	35.4165	83.6313	167.469	109.046	-6.88786	-144.674	212.19	112.915	11.9468	62.4728	132.993	-68.1258	64.2431	4.00406	-26.8233	-61.9723
OTU435	-12756.1	2149.45	629.469	721.278	1450.97	-7.56085	1001.31	-635.427	124.655	693.09	55.4913	-45.5209	351.651	-522.528	182.18	-646.699	-202.36	-392.119	354.132	108.201	-422.18	-333.997	143.616	-212.602	150.462	-64.1504	-245.157	315.494	45.8497	71.1457	-252.634	-121.059	38.2959	55.2625	80.0173	180.928	104.337	4.60061	-154.504	197.392	110.528	19.3276	71.4294	116.541	-56.2892	53.8433	1.82913	-25.9433	-67.0466
OTU436	-8962.84	-1722.93	1507.05	-244.998	-776.339	-160.781	1070.03	-738.893	-292.375	56.6885	25.1897	-1832.22	-195.542	16.5173	-71.9351	-2001.44	1808.25	1618.7	1857.48	-443.664	-486.817	700.663	1262.74	-9.80113	1315.36	-1399.81	-627.996	-399.132	-331.972	-1138.47	-666.09	605.009	668.823	-986.983	-171.119	1615.79	114.136	-43.9008	-63.4194	9.58719	619.185	-305.104	924.446	236.029	-291.667	-40.9049	-693.334	-484.939	530.253
OTU437	-12667.2	2201.35	664.404	747.773	1486.43	-22.61	1006.43	-647.838	122.956	674.282	56.3517	-57.8139	341.746	-550.849	195.47	-624.137	-238.404	-379.979	346.649	117.165	-423.34	-327.674	119.66	-224.566	142.117	-74.2911	-257.059	314.361	51.617	65.3132	-280.595	-117.545	38.6937	34.7946	71.064	166.076	86.7502	-2.08034	-154.566	202.773	121.734	-3.97648	70.6693	115.335	-79.9483	71.6572	-7.49262	-25.9464	-58.2589
OTU438	1550.49	-14792.5	-2970.48	-7446.97	-16790.5	1613.1	-10610.4	-7186.44	-15176.3	-25244.8	10277.9	10620.2	5070.83	1047.67	-3033.24	8394.09	11459.9	5688.18	-13072.1	3350.6	4291.09	-913.536	966.807	21378.5	-28475.9	-4080.77	3905.57	-25400.4	-14041	-6806.45	-2942.32	698.775	8542.16	-4645.18	-2616.02	2285.05	-2697.29	-6113.51	-2363.03	2175.35	4887.43	-2245.01	-2224.2	-2714.52	1540.14	-5110.53	4582.46	4855.35	9526.59
OTU439	-10481.9	1503.2	535.128	334.82	79.8425	-426.946	17.6018	-714.822	-322.566	231.42	-278.276	1689.73	1008.52	38.4961	-165.415	-914.15	-425.481	-654.094	881.077	-556.052	-79.1543	-907.837	-533.573	113.119	1124.65	-153.48	-1463.22	-344.284	27.8171	359.56	1596.05	664.907	-82.8163	866.244	418.874	296.782	-294.447	823.968	754.393	252.406	171.078	-438.784	275.291	-586.834	14.5746	-1640.14	-39.7813	427.377	-422.484
OTU440	-10359.4	2026	709.916	-29.2695	-648.391	321.528	-148.867	-733.173	-470.896	230.996	-447.537	1446.92	1068.03	-136.14	-273.977	-704.058	-15.9234	-365.302	601.863	-203.212	-165.285	-1179.99	121.093	-104.569	570.245	-201.917	-492.281	-79.4302	1145.77	772.673	1973.24	805.832	-412.294	1341.11	324.745	-471.536	40.4549	470.361	882.999	-83.2256	173.18	-616.607	525.465	-395.66	136.731	-1428.2	190.144	68.6843	39.1952
OTU441	-12741.6	2141.37	636.794	725.078	1443.63	5.80907	994.742	-639.498	113.763	671.608	46.1232	-27.196	375.886	-515.965	182.671	-645.625	-207.933	-397.482	345.165	110.802	-409.4	-347.016	152.552	-183.352	152.648	-61.9634	-234.177	310.265	74.0582	75.5262	-234.469	-113.328	37.9719	50.7685	69.5415	173.642	96.8422	-8.72811	-162.419	196.412	108.524	12.4815	65.559	129.663	-46.6666	66.9612	6.22649	-3.37251	-41.957
OTU442	-12722.3	2135.96	661.293	706.091	1404.03	2.90196	978.919	-645.006	89.3977	633.508	73.6321	-15.5459	387.961	-513.069	136.72	-607.051	-205.709	-386.954	347.098	105.939	-399.332	-373.84	144.161	-196.486	164.736	-42.3675	-211.857	271.542	91.1125	93.0162	-212.709	-59.506	43.5085	47.2458	37.627	129.307	75.2558	-82.7976	-215.419	172.598	113.607	-60.0042	108.512	127.474	-71.1527	73.489	-10.5127	88.4997	50.809
OTU443	-11462.6	-681.712	58.4658	-827.079	-1234.17	-108.976	-84.6085	-897.517	-2477.46	-4094.44	5292.52	-2208.16	1931.24	-1644.98	6260.66	2108.99	815.797	-393.208	-926.091	207.677	-202.231	659.357	-496.923	-968.94	2908.6	-1599.2	-2297.21	2519.86	403.778	-492.427	-1381.62	-1157.02	-394.1	1467.84	2720.56	-1319.57	202.623	-2136.26	-2572.38	-2282.05	2185.6	-21.5746	-3586.43	3359.12	2681.78	-1490.4	-476.24	554.765	-3763.01
OTU444	-12482.6	1939.12	597.846	639.588	1181.49	28.9487	887.683	-710.352	-45.1964	341.911	214.975	264.777	409.531	-293.127	-453.921	-403.632	-75.9094	-341.293	100.097	89.2376	-301.935	-280.434	92.9936	-71.1495	-27.3	33.2647	-437.705	438.719	14.7177	-90.6399	-289.104	-358.355	69.5734	-317.67	-41.8683	89.9826	142.608	-264.339	-328.155	174.095	147.6	157.354	76.0804	184.475	26.9051	82.7997	162.748	-63.3458	77.1408
OTU445	93775.7	-68653.3	-21438.9	-17023.2	-9942.71	42115.4	-8817.83	-257.838	-7937.98	20077.1	-23387.1	-60991.6	-27174.5	-12744.3	-9395.93	19751.5	-21242.4	-30533.6	-20810.7	-7864.79	-11049.5	5551.37	-5624.31	-40092.5	-7862.09	28021.8	24259.9	-10832.2	16819.9	-30694.8	23791	-6725.69	-2113.77	-14518.8	3734.28	15576.5	3147.87	10124.8	-2701.12	5279.95	-287.449	229.824	-8574.1	10210.4	7794.6	7617.58	8296.76	1824	-2314.48
OTU446	-11198.7	2725.34	600.956	1451.78	1594.13	-274.503	830.459	-387.292	26.9879	518.789	112.33	-130.553	469.332	-276.98	271.071	-688.89	-228.676	-599.567	367.501	47.5881	-544.633	-441.974	115.636	-220.51	81.2389	-212.282	-148.869	298.894	80.7436	95.3324	-193.317	-256.718	16.4369	48.7738	34.3102	258.962	75.068	-36.8893	-178.723	71.1092	142.194	221.631	208.26	198.954	-96.0854	78.5791	58.1807	143.115	-159.749
OTU447	-12759.9	2162.33	625.999	730.442	1470.48	-1.67279	977.11	-630.18	111.682	678.068	50.5366	-58.6136	360.454	-455	200.974	-659.453	-225.941	-394.574	342.159	110.503	-414.635	-333.559	145.44	-204.865	147.037	-73.1279	-231.677	316.762	69.8945	64.8547	-256.492	-126.175	38.0778	46.2924	83.2993	182.183	104.277	-4.21417	-152.687	203.692	118.811	17.7941	69.8653	120.5	-51.6915	69.7631	5.35068	-21.9266	-68.5943
OTU448	-11148.9	2131.6	1029.79	706.947	500.243	-230.868	228.516	-361.111	-380.737	231.542	-118.411	1231.6	1738.1	502.31	-1671.81	1174.69	855.482	530.891	-1459.06	-11.8265	543.055	-399.088	176.71	412.74	161.687	770.93	-478.22	621.555	996.164	239.429	570.524	123.81	-880.794	31.5145	-1692.36	-843.328	256.525	-573.416	-39.0863	-660.171	-370.04	898.197	-921.788	274.496	-79.7653	526.802	-293.864	-470.134	-1185.54
OTU449	-12753	2165.97	630.867	725.401	1472.2	-4.19482	983.763	-640.716	113.256	682.759	51.4576	-46.6834	353.242	-534.395	184.632	-652.283	-201.319	-394.181	346.191	111.366	-414.395	-336.432	153.915	-216.92	145.477	-81.6806	-238.261	322.188	67.3721	61.5531	-250.153	-132.084	57.3017	38.1095	89.3546	157.899	112.899	-18.6034	-142.828	218.553	101.935	10.3559	68.4108	118.257	-38.015	63.8039	-0.199685	-31.1011	-57.6861
OTU450	-11551.8	1763.11	1226.46	426.397	463.557	174.663	726.368	-613.696	-322.153	60.5578	78.021	667.598	888.92	129.031	-1183.22	-314.076	440.837	38.8081	-79.3995	-271.9	68.7035	508.387	537.084	361.175	-8.93754	589.492	-502.193	411.391	202.694	55.6368	239.011	-267.555	-270.209	-465.854	-418.346	-184.128	-20.1236	-407.42	-801.708	-88.9566	-38.3296	-10.0896	48.6546	383.343	109.535	619.25	-2.69686	0.668433	-290.576
OTU451	-10866.6	675.196	568.862	-273.848	-354.007	-152.444	-129.635	-860.749	-1153.31	-1206.88	679.082	1258.88	1206.4	-225.314	-390.499	425.679	339.329	113.107	-201.088	97.4122	39.0705	-595.162	162.519	504	-167.499	-552.134	-254.417	-667.662	100.283	-28.6242	426.134	212.831	-37.1215	327.77	-179.62	-366.182	148.723	-8.98529	70.3549	171.457	193.176	-106.144	101.942	-42.711	365.711	-452.97	11.4615	508.354	-282.153
OTU452	-12759.9	2162.8	624.63	729.858	1460.45	1.61956	995.56	-625.594	115.096	680.628	52.8057	-46.6762	361.302	-530.246	181.182	-652.036	-201.974	-394.204	342.862	106.58	-422.351	-336.525	146.53	-207.882	149.796	-77.5438	-228.985	315.793	69.8303	67.6712	-252.136	-124.597	39.0152	46.748	83.4908	180.706	102.884	-5.10066	-153.283	201.965	119.799	20.3462	68.897	121.952	-48.9927	71.0362	6.28221	-16.6497	-64.8183
OTU453	-12709.8	2103.84	623.327	705.058	1446.81	-15.4812	999.279	-607.918	130.649	665.983	38.7778	-37.0172	345.924	-516.463	150.803	-649.658	-201.007	-356.129	341.916	136.036	-390.094	-341.883	144.108	-201.097	167.519	-94.5554	-220.411	287.508	83.7851	81.3959	-269.107	-130.084	19.1506	56.3172	84.0867	179.71	158.205	5.23334	-144.13	212.867	112.194	51.1264	42.3869	164.525	-55.1754	109.324	27.5589	-44.7648	-71.3627
OTU454	-6066.12	2485.44	32.3124	-945.257	1330.42	479.244	-1607.03	-1430.2	-1631.13	-1366.91	-1897.86	2049.06	1667.51	85.6331	-1031.05	10.0288	-1088.5	-1268.07	1801.61	-429.671	-545.505	-1032.17	1080.51	180.782	298.135	-252.945	-231.765	70.7226	969.77	612.763	1949.7	716.382	-1112.35	1569.77	-1598.01	402.908	179.786	121.132	612.651	-873.893	559.215	-140.495	14.3824	-1359.44	825.122	-234.077	-112.877	-1105.61	-1246.37
OTU455	-3300.6	5384.4	508.154	2385.16	-1617.87	-246.784	5252.82	498.294	761.649	-57.8856	-1166.43	-3018.98	599.289	-438.311	-430.366	-1751.24	766.813	570.53	1166.19	260.778	-2371.77	-310.798	432.876	-497.338	-99.6433	-1431.02	314.124	216.956	-1013.43	-784.99	-1126.44	-373.934	515.18	-209.563	-93.2465	-1067.26	515.436	527.276	-1899.38	-114.51	537.223	-403.16	1193.07	467.119	408.598	-173.428	-987.179	-970.391	-490.156
OTU456	-10651	3072.77	39.3936	843.889	1889.01	-297.755	-185.212	-277.851	-382.965	794.268	165.158	-12.2225	713.998	-531.256	-115.678	-502.359	-40.0234	-273.072	248.642	218.782	-527.9	-411.629	120.434	320.191	865.227	705.92	328.312	524.937	-123.45	52.7407	-294.495	161.151	-109.25	809.555	391.699	157.32	-38.5214	56.4523	-38.4508	643.549	281.662	-58.5742	16.675	-130.296	410.807	48.5493	-56.2948	37.3124	63.8469
OTU457	-10598.5	-56.6652	553.986	403.945	890.422	-20.4583	1282.17	-833.785	108.306	499.201	494.786	-325.802	252.143	-428.995	-93.5915	-1011.51	-212.225	-526.749	645.055	286.204	-592.591	-596.416	279.823	-203.076	390.408	43.1698	-139.293	380.776	221.015	74.5555	146.428	258.513	318.056	179.361	171.848	470.823	-147.28	163.157	-61.5687	231.81	146.808	-54.1578	11.9054	622.303	-26.4948	-107.652	-105.396	180.173	320.492
OTU458	-11991.4	2525.06	311.323	1295.91	1087.3	-13.7976	1288.34	-76.687	157.947	881.314	377.167	-65.4654	502.977	-587.738	143.847	-672.289	-235.069	-426.68	311.195	135.31	-938.081	-297.137	142.281	-405.226	242.252	-352.8	97.4382	155.096	-245.08	20.8456	-208.874	-110.819	-5.98719	-49.2496	-44.6512	-32.456	138.736	20.2996	-244.739	105.068	159.276	48.1448	-3.76628	-29.0738	-86.4228	-9.17762	66.1071	-35.7085	-23.1968
OTU459	-12761.9	2156.69	632.977	726.075	1454.72	-0.738966	999.207	-639.573	118.754	681.083	51.2429	-49.1994	350.786	-527.223	180.927	-655.385	-207.474	-389.81	342.67	103.52	-420.756	-340.058	143.893	-207.032	147.452	-73.1762	-233.688	319.093	72.2189	60.1895	-259.062	-126.273	39.456	48.8256	79.2621	182.613	106.071	-4.1993	-156.649	196.45	118.353	14.2722	72.4968	124.089	-50.6645	67.774	4.63722	-19.244	-72.9654
OTU460	-11256.7	2262.79	1038.68	864.593	1007.34	-278.232	41.7835	-593.381	-298.446	164.953	37.8391	531.773	358.414	-310.403	-394.749	-468.438	97.4964	-121.334	93.9083	-218.789	-304.794	-764.535	-560.502	56.3296	719.314	613.778	-519.859	347	-302.034	436.947	389.389	459.757	-129.065	606.021	215.958	303.455	-310.092	173.269	97.0902	636.97	582.015	-8.07589	-231.333	-119.065	-119.304	-42.1455	-126.536	52.4389	348.49
OTU461	-12384.8	2174.31	723.078	499.957	1182.9	155.468	931.275	-639.186	3.03522	661.688	-78.442	-23.0019	528.102	-465.868	76.7123	-693.566	-88.6827	-269.536	326.833	110.766	-374.434	-560.55	123.058	143.036	-98.4755	90.1502	-150.747	465.906	-12.7429	220.158	-168.299	-101.197	-27.9698	-165.114	-144.457	203.315	-108.861	-271.294	-477.728	242.963	65.0066	142.043	-220.421	5.45752	-147.006	230.546	205.433	58.4642	-60.3589
OTU462	-12728.3	2067.36	620.857	710.302	1447.05	-53.0684	1001.87	-610.451	115.569	695.972	52.1788	-80.2506	366.468	-523.87	179.124	-641.13	-184.798	-390.212	370.346	129.491	-409.271	-344.715	155.031	-210.2	188.45	-86.3775	-231.833	314.389	77.74	6.58017	-226.199	-115.453	44.6824	-31.9828	91.2665	222.27	84.4267	-16.9055	-133.115	185.749	137.94	48.3222	102.031	110.229	-77.369	66.2772	-17.0196	-67.6054	-40.8729
OTU463	-12764	2149.91	630.518	720.333	1460.33	-7.61001	996.459	-627.814	117.994	688.145	41.5889	-46.4324	360.531	-527.271	187.474	-646.356	-203.86	-391.616	341.776	109.164	-417.644	-337.821	149.017	-213.766	148.976	-68.1376	-232.022	313.014	69.1753	68.5848	-258.412	-126.609	45.3663	50.8365	81.8156	172.678	96.4342	-14.3839	-147.583	200.74	122.274	21.9262	81.1706	118.832	-48.7238	66.6217	8.20985	-22.0739	-70.8218
OTU464	-12568.6	2210.42	701.737	740.676	1285.93	-27.9704	923.906	-605.159	57.7587	617.451	32.9248	72.4611	452.51	-443.497	130.024	-673.298	-183.019	-451.364	348.948	65.8572	-338.558	-429.564	94.4265	-102.893	260.713	20.5419	-178.002	265	140.264	72.385	-67.416	2.64305	-1.37272	142.703	93.9938	136.491	-68.2921	55.9625	-128.207	169.959	34.1897	-11.1962	6.83303	122.099	-109.667	190.23	-109.06	74.2271	-88.8094
OTU465	-12764.2	2150.84	630.538	720.541	1460.43	-6.32478	996.483	-628.19	117.876	687.381	42.512	-46.342	360.343	-527.225	186.98	-646.818	-204.034	-391.753	342.073	109.132	-417.557	-337.692	148.849	-213.002	148.951	-68.6212	-232.129	313.55	69.4508	68.12	-258.046	-126.376	44.9263	50.4484	81.9512	173.339	97.4624	-13.3433	-148.041	200.87	121.781	21.3381	80.0649	119.267	-49.2333	66.5031	8.00879	-21.9918	-70.4877
OTU466	-12602.4	2071.17	565.342	564.206	1352.07	-130.029	743.887	-539.76	524.264	369.216	-239.449	-20.5162	169.618	-377.979	243.158	-725.653	-272.218	-381.774	419.351	453.122	-297.657	-371.836	199.701	-454.793	249.43	-125.942	-152.242	327.639	-203.25	125.45	-300.838	-20.3126	177.119	260.804	52.9043	141.306	402.756	-152.836	-125.202	204.114	112.71	-166.719	-405.643	333.961	-510.828	472.318	307.717	-173.939	-78.0658
OTU467	-12760.8	2145.93	629.473	721.969	1463.72	5.76625	999.791	-631.192	120.693	688.001	41.393	-45.9362	342.988	-519.102	182.901	-650.309	-191.419	-384.969	350.178	104.099	-417.414	-348.076	155.908	-207.427	155.543	-73.7346	-235.275	312.932	67.9076	58.9057	-259.445	-117.381	42.0537	46.7989	77.9181	186.661	107.811	-8.09301	-156.642	200.667	117.707	9.65492	73.691	126.279	-49.9534	59.9961	-7.78622	-20.0175	-68.5523
OTU468	-12714.9	2162.66	639.625	755.215	1481.81	-15.5858	958.455	-619.774	109.778	689.198	45.7306	-59.6115	345.104	-479.498	199.382	-620.228	-213.221	-396.063	378.381	93.6693	-430.735	-325.885	125.453	-221.434	128.22	-57.3726	-239.423	315.801	56.0363	81.3124	-268.629	-124.459	44.9618	62.5314	75.3814	199.912	119.466	-15.9886	-150.511	194.719	113.498	22.468	72.6013	121.554	-68.0117	77.1147	3.53089	-5.23821	-70.0573
OTU469	-12742.3	2131.43	612.736	731.522	1410.5	-18.658	976.853	-624.246	113.776	643.966	63.5243	4.57368	396.792	-446.504	-16.8312	-504.676	-73.6455	-341.558	152.604	152.21	-400.763	-332.59	94.6464	-290.484	140.42	-191.652	-310.913	391.576	95.9736	34.8449	-279.139	-107.19	79.9046	79.1567	169.079	201.223	114.518	32.3214	-98.1475	257.565	108.282	-9.01877	74.2837	92.0576	-93.2027	69.355	3.0042	-17.9956	-60.4597
OTU470	-12435	2000.04	656.522	476.413	1146.33	82.3713	794.474	-640.169	-108.282	430.048	-48.8399	309.347	451.171	-556.455	227.808	-934.05	-343.288	-393.669	454.839	43.1733	-478.935	-452.271	28.1309	-192.078	182.451	-206.286	-363.403	355.948	173.867	136.803	-174.689	-115.934	54.2797	66.0776	-140.5	176.143	126.144	196.766	210.364	288.044	271.158	-140.045	252.859	45.9912	-156.043	-31.1884	58.7463	-34.654	-83.5691
OTU471	-12694.7	2141.7	616.957	705.886	1406.28	47.3985	983.382	-660.647	106.679	684.372	1.26317	-5.69789	360.513	-510.086	159.545	-646.935	-215.053	-385.324	331.649	125.473	-423.86	-336.808	144.515	-199.881	154.394	-57.4567	-242.793	328.5	77.631	43.7758	-293.313	-104.088	-8.76119	58.1151	95.3947	198.681	120.448	15.5214	-134.644	194.944	107.661	55.935	53.9561	138.096	-33.776	41.8559	-33.4984	-47.2552	-86.981
OTU472	-12664.5	2121.77	624.872	732.884	1508.64	71.4186	1020.24	-627.104	124.931	680.598	48.0392	-22.1992	362.795	-526.194	165.074	-639.049	-220.193	-394.101	339.845	94.5307	-447.102	-343.915	156.687	-226.249	168.767	-65.6164	-226.923	288.937	54.8655	46.9194	-248.605	-128.134	45.4151	41.3147	70.9931	162.746	89.2432	7.73447	-186.414	173.986	125.476	17.891	47.6463	107.576	-39.1594	70.7994	23.2989	-50.7112	-92.5359
OTU473	-12427.1	1925.95	634.82	803.355	1715.61	242.16	1146.91	-667.961	198.087	624.93	63.186	-89.1593	362.182	-534.994	129.392	-583.38	-310.804	-329.593	381.955	186.621	-440.575	-327.721	216.09	-303.966	181.664	-64.7397	-212.168	325.159	-32.4897	74.1813	-335.465	-81.4599	82.56	133.191	0.116835	157.696	27.9355	69.2211	-157.465	71.0372	151.513	4.63285	66.0005	0.0516327	-140.833	32.3314	-22.3498	-140.848	-24.8795
OTU474	-12748.5	2150.01	623.753	710.635	1451.3	11.8497	999.711	-635.257	119.698	692.878	51.4895	-49.2016	355.647	-527.344	192.823	-660.462	-200.663	-360.33	344.379	99.4646	-402.605	-343.749	134.012	-209.367	120.935	-69.1576	-210.199	344.483	77.5687	86.0899	-243.303	-108.454	24.6189	26.7248	100.53	202.081	103.951	-33.1672	-166.414	216.872	100.297	33.146	57.6316	101.088	-58.8889	49.0706	28.5016	-24.3116	-78.0382
OTU475	6210.27	-16553.3	-5506.17	-14616	-14262.2	15010.2	-6399.75	-3125.53	-8651.26	-4388.47	8723.71	-19027.5	-6490.13	-3591.79	9105.31	1928.43	3517.34	-8204.99	-9956.02	1173.19	1121.16	2416.76	372.927	-3890.77	872.665	2206.29	745.579	4770.78	2301.14	-3154.25	2484.8	-744.185	-5101.38	907.697	-5954.57	-327.508	6761.65	1085.96	-1078.32	3452.74	-1958.07	-1255.82	3381.95	2008.17	320.852	1130.42	2027.68	4197.31	-1635.29
OTU476	-12676.3	2150.81	653.908	736.931	1470	1.09081	954.177	-634.365	91.7287	653.904	65.1745	-23.2802	365.514	-495.618	188.725	-598.728	-215.337	-373.806	326.635	81.6366	-412.309	-351.582	171.956	-179.66	117.143	-46.7417	-225.506	254.65	68.2187	55.684	-235.101	-122.292	24.2494	39.4316	50.1556	167.831	131.03	-13.2574	-133.451	182.136	113.413	31.1728	62.0181	133.458	-64.1018	85.1869	10.5063	-27.7434	-79.1551
OTU477	-12309.5	2291.8	966.725	841.548	1459.79	67.5746	1166.96	-692.066	173.859	716.802	69.0633	-260.094	538.894	-593.479	103.259	-425.324	-407.313	-544.266	405.277	234.012	-572.339	-366.938	170.874	-240.131	86.1353	-95.5602	-134.757	314.737	0.301492	101.647	-472.107	-154.787	129.975	4.55316	62.2359	235.718	101.075	76.1098	-308.488	141.114	97.6506	-61.6457	99.4071	26.2332	-20.377	-3.08967	-9.71196	-129.935	-106.184
OTU478	-11341.2	1116.78	540.588	816.275	1692.8	-277.156	695.398	-679.168	-24.8808	700.017	13.279	366.767	154.335	-505.421	-31.9524	-945.086	-326.21	-306.834	-113.279	-341.001	-451.897	-320.141	-162.152	-66.8083	191.429	-347.387	10.8617	-12.4098	160.53	180.129	-382.51	-343.22	-230.011	-262.252	17.5738	350.372	151.596	47.2759	-271.591	200.469	-22.6355	15.8525	93.7587	328.2	166.332	44.5896	209.523	117.217	-244.75
OTU479	-9656.18	905.855	752.933	298.384	-334.354	191.344	-381.343	-485.826	-1222.26	-1068.1	969.976	1700.84	1000.6	599.659	-937.934	661.054	703.18	575.468	-583.295	-271.631	326.514	161.662	789.631	143.943	-42.5634	801.651	190.425	-281.479	816.44	994.366	181.157	-302.235	-571.923	-310.118	-603.038	-572.193	671.168	-69.8761	503.298	-218.262	-617.207	-417.305	859.055	609.697	-28.5237	248.314	64.1543	429.358	-616.248
OTU480	-12630.6	2188.86	635.803	773.599	1493.79	-28.478	996.607	-661.726	134.587	664.159	40.838	-27.7733	322.512	-546.684	223.353	-644.78	-215.566	-371.284	324.56	85.784	-385.593	-339.042	124.706	-207.455	180.67	-88.9896	-241.582	320.471	27.0779	26.2522	-250.144	-111.033	53.8186	21.894	62.4723	104.246	140.62	-23.7738	-128.671	245.703	80.6292	30.2098	53.096	175.182	-100.539	92.6564	33.4204	-46.7347	-46.7828
OTU481	46195.3	2933.28	-32437.5	-52004.7	-48979.8	81810	-24629.2	4189.37	-24455.5	57793.9	-49961.4	-121879	-52970.7	-20112.9	-32721.3	44791.4	-44758.4	-90647.5	-42080.4	-16735.5	32135.2	28289.9	5963.82	35717.8	17389.5	-23403.5	-9187.68	-1285.67	-8827	27304.5	-6714.95	4623.35	3974.83	-2385.85	-6507.33	-4138.88	-960.045	-2919.21	5094.07	1332.42	1102.51	-94.1314	2879.82	314.868	850.448	-515.524	3450.76	-3066.99	-213.236
OTU482	-11808.1	107.459	434.813	280.78	1058.14	-1014.93	841.071	-514.33	-103.011	538.917	184.763	-382.623	1292.52	-649.68	231.501	-593.322	81.7723	-211.543	50.2514	367.728	-345.657	-511.442	248.377	543.823	-498.05	-371.543	-352.899	-471.593	-507.608	-510.952	-139.872	187.883	334.918	225.48	-164.084	474.664	-98.7659	44.271	78.2444	439.442	-140.384	38.2204	93.5015	155.307	-190.866	-76.2064	-1.91093	101.783	-150.055
OTU483	-12743.2	2165.29	638.701	718.989	1467.37	-0.770275	998.527	-627.128	116.179	678.949	53.5588	-41.5789	356.259	-532.238	184.374	-640.19	-218.883	-383.922	343.155	114.148	-423.591	-333.105	151.238	-201.172	152.362	-75.0849	-237.54	316.652	79.3232	60.7675	-245.842	-126.501	42.5993	42.3123	82.1485	184.607	106.503	-1.03131	-154.002	206.075	123.436	15.9875	70.6971	121.903	-57.3339	61.0914	8.72946	-21.3696	-73.2297
OTU484	-8589.49	559.618	199.05	-1301.47	-1416.44	-118.113	-592.493	-2035.85	-1645.79	-2646.9	1727.02	3021.82	1261.62	146.098	-1148.41	108.54	-374.439	-766.089	627.435	-384.525	-629.954	-911.572	729.961	580.967	317.172	638.509	-580.688	-137.749	1808.33	2256.14	3372.05	1500.29	-1212.38	611.262	-563.532	-1301.22	-114.311	310.848	3217.61	285.327	-333.219	-591.926	874.499	812.169	850.518	-2137.01	-1297.14	631.474	-917.199
OTU485	346454	-411758	-23526.9	-64174.5	-77099	10126.3	2952.23	-46243.3	-41500.2	-118476	200275	-14165.9	-50257.3	7249.72	-95210.5	-23881.6	-50844.5	-4417.47	30414.9	-11628.3	-8641.81	3807.93	-135.213	-13558.6	-2594.81	11076.7	4928.22	-4098.11	2771.62	10015.8	-9339.47	5038.66	1875.37	-116.197	-1659.16	-502.11	3305.08	-3024.7	418.474	2000.95	-41.4462	-95.7264	1732.59	1935.24	-204.357	-1775.92	-1646.37	-1757.73	-1005.89
OTU486	-2805.58	-4706.25	4572.26	3499.63	3436.03	-5470.36	788.061	2978	771.488	3547.56	-527.507	4232.87	-14898.7	-226.715	3053.76	-1294.98	910.653	802.692	-1671.42	-582.267	-3670.6	-1013.78	3407.78	894.694	745.644	385.67	-2994.87	1678.95	203.312	-203.401	-1978.54	1079.29	1218.16	145.758	-916.624	693.326	-794.578	-315.102	-861.403	97.1389	217.082	-229.001	390.09	319.17	489.481	-1278.49	-1027.78	2620.35	62.0555
OTU487	15752.9	2086.22	-148.592	-3508.35	-10614.2	-2326.2	-18555.4	1142.29	20483.8	-14868.2	-4461.2	10285.1	2614.7	6009.01	-9726.87	2545.63	11.588	3146.54	-5454.3	2913.38	5760.31	-3660.07	1259.84	-5853.05	1025.76	-3044.94	-2277.88	3511.07	-1906.09	3891.16	10737.4	8371.04	1103.13	12154	2605.68	188.907	5440.73	2352.25	5570.47	-4258.02	4778.59	-5081.92	-6877.02	-5010.7	-4349.58	3316.57	7687.18	-7907.04	1699.63
OTU488	-9839.46	3176.82	813.052	1448.33	1745.28	-685.603	1004.58	77.3745	63.4012	825.901	643.208	897.45	-896.562	-1216.59	878.01	-1522.17	-506.761	-38.8561	-763.52	-793.564	322.403	-704.164	-549.758	-198.492	857.601	-581.836	-345.816	-238.328	463.176	-536.839	-280.595	-74.0788	216.463	-20.7109	79.7236	-327.68	197.749	147.169	121.593	657.461	172.672	785.462	109.096	226.963	-336.119	395.733	320.355	-229.096	486.602
OTU489	-12727.6	2158.41	686.877	731.012	1462.09	-16.7791	999.221	-614.945	118.585	688.267	50.4134	-43.3994	306.145	-509.528	200.307	-656.951	-202.783	-393.782	333.004	88.5822	-431.898	-361.253	155.407	-194.465	147.528	-83.327	-248.495	327.039	74.6492	44.8998	-268.119	-124.108	49.0959	43.3914	86.3577	152.758	102.196	-8.13817	-154.449	217.509	112.904	33.8864	75.5461	128.799	-61.937	71.198	12.8373	-16.8635	-61.8776
OTU490	-12744.8	2171.38	625.517	729.396	1458.39	-1.5795	1001.91	-619.405	115.793	679.385	52.4253	-47.7664	360.53	-518.382	190.318	-660.14	-210.517	-389.124	343.257	102.989	-387.467	-349.206	156.708	-212.943	139.385	-75.7444	-231.766	326.582	60.7358	51.4007	-244.997	-117.528	42.0883	45.2919	80.8732	159.123	100.616	-8.56016	-151.652	197.763	115.207	4.50099	84.0089	129.791	-49.533	71.5532	11.0762	-21.7115	-74.3949
OTU491	146168	38315.3	-80587.2	118889	-50259	29726.4	33542.6	141961	-5178.12	6389.68	25984.3	19134.1	11627.2	25872.3	-23553.3	9181.58	19082.3	1503.14	-42253.9	7181.67	-77340.8	16773.1	-26667.5	-23854.5	15226.8	-57224.8	35634	-472.505	-32328.4	11008.4	15205.4	3216.07	-4162.24	-5682.91	462.794	-6590.28	-1609.36	-3195.74	2189.92	-291.883	-642.366	899.424	-770.055	3.52288	3228.77	3406.41	2109.66	314.203	370.689
OTU492	-9915.96	-3746.5	339.637	333.079	1708.73	-4203.38	1292.19	638.999	1007.68	3476.55	-2591.66	215.834	-420.776	-145.027	1657.02	447.869	722.757	-58.835	79.1625	119.228	-1021.44	-490.853	1263.32	-1580.35	-95.3646	1202.73	-283.554	-306.325	-1156.15	1114.3	-1302.89	80.7498	1419.21	1128.37	-513.734	-1514.64	-1496.66	-1425.26	797.572	-475.028	636.746	1567.98	2129.41	-1307.78	1060.11	22.7521	-264.239	-140.316	-460.209
OTU493	-12470.4	2250.02	546.9	716.25	1568.94	30.8168	924.198	-653.824	74.8659	690.447	14.0622	-51.1043	396.149	-575.025	176.923	-652.498	-183.135	-388.979	356.681	114.964	-431.58	-341.513	140.298	-196.604	181.72	-49.788	-286.918	300.99	136.644	44.9219	-275.758	-115.817	68.3654	37.7764	78.5572	189.612	56.1404	-10.543	-133.533	223.159	112.438	-19.3588	86.0358	135.609	-73.5427	105.722	6.8704	-22.7602	-111.915
OTU494	8702.94	-20204	-2693.69	-4603.41	-290.415	2589.16	-1048.03	-1828.58	-4558.95	-3867.79	6991.67	-8777.93	-3535.19	-2734.98	-1203.68	3175.8	-4487.14	-4798.09	-6089.44	-1361.55	-1077.93	2530.35	-582.982	51.1284	-6387.52	2851.06	2588.96	-3050.02	594.757	-7707.99	4602.73	462.631	2458.41	-3714.77	3848.61	3656.79	-329.827	533.697	1820.99	-725.784	2245.76	840.066	690.655	-1535.6	-1584.97	-3681.57	-322.913	-2375.18	-1842.44
OTU495	-12471.8	2098.98	704.534	572.443	1428.72	-9.48589	827.644	-540.316	-15.201	591.799	65.4048	199.611	581.993	-524.755	-48.5923	-437.255	-273.179	-191.751	244.355	-51.3534	-316.37	-208.82	228.226	-5.82506	167.368	158.814	-171.808	271.16	239.423	47.6856	-76.798	-120.559	-83.1395	-127.948	-357.619	-201.071	187.723	-201.011	-185.504	65.3556	-86.5245	235.984	-64.6138	234.001	-37.3338	192.526	-40.1122	-141.784	-281.841
OTU496	-12760.4	2158.34	626.198	721.617	1466.75	8.22747	1003.98	-629.909	118.056	675.731	47.6829	-42.5395	358.785	-526.209	185.029	-653.237	-203.739	-395.89	342.405	115.064	-417.992	-334.156	145.451	-206.794	151.635	-73.4977	-234.874	316.05	70.0669	69.1783	-252.524	-126.152	41.09	44.9446	85.4425	180.765	105.558	-7.86077	-152.412	208.131	118.719	17.913	72.7434	126.813	-49.694	65.6745	9.82449	-18.8912	-69.5591
OTU497	395458	-128655	-63894.4	-210334	-319130	165441	-152601	1962.16	-151864	-150805	-113439	118997	8974.39	-6449.28	27748.7	-16431.2	-27498	-36016.5	-1527.28	8672.26	-2005.94	3471.43	-4223.76	-8049.71	1256.05	-2096.97	898.581	4282.1	-7666.28	-4589.26	-3128.64	-6502.57	2595.77	1013.94	4459.21	1224.49	3741.67	-1806.95	-4769.74	2086.73	2066.6	-85.7894	2620.63	-1912.85	-1373.37	-1459.81	-1393.98	-1369.78	-1121.51
OTU498	429467	156167	-243564	338673	-168422	20792.2	90861	415391	-52281.7	-26213.9	13939.2	-25880	15787.3	-14684.7	308.826	-2330.61	-2185.96	-6939.36	23373.5	-4881.26	20777.5	-9621.17	11769	5270.12	-6804.4	18357	-13460.8	-2985.25	12201.5	-2618.86	-5525.61	192.827	318.948	1434.14	-735.992	1225.5	-276.121	483.523	-720.635	222.025	30.1204	531.404	-163.857	-183.892	-1160.3	-1039.9	-463.347	389.534	-137.397
OTU499	-12707.3	2146.33	657.293	753.452	1467.84	-19.0674	1005.89	-608.367	122.353	689.429	53.4811	-24.8517	282.063	-538.486	208.027	-654.043	-219.86	-382.749	332.884	161.319	-419.418	-311.273	135.771	-201.761	146.984	-74.3413	-259.294	321.117	86.4832	69.6556	-253.208	-122.405	52.0889	57.8302	68.9389	185.342	86.5613	-18.3385	-152.719	215.867	130.721	41.6114	87.9602	128.196	-51.3757	70.3995	16.9856	-10.3419	-56.9632
OTU500	-12749.3	2148.51	636.65	734.66	1470.62	1.19427	1000.49	-625.538	118.242	678.995	49.2219	-43.2826	354.936	-527.102	179.907	-651.468	-199.014	-402.849	347.859	106.548	-411.926	-340.267	154.648	-214.766	141.311	-71.3992	-227.668	309.911	67.311	83.9234	-269.588	-121.533	27.5488	45.5195	82.0954	168.489	115.394	5.03113	-150.232	212.157	111.401	29.3776	67.8859	144.075	-49.5757	56.1762	2.37988	-22.8493	-60.5874
OTU501	11135.2	-22765.2	-1376	8891.56	7393.45	-14469.8	-2688.75	7050.12	-111.064	7066.16	-6818.3	10565.3	-7850.99	11385.4	6050.5	9927.71	6590.06	-1993.06	5586.55	-11449.7	14614.7	10016.4	-15718.7	5274.09	-18407.3	-2956.59	20947.4	-5035.66	15541.3	17778.6	-14850	-17635.4	-33571.3	-13747.8	9141.76	-11151.8	7959.52	2382.94	4914.78	3636.36	16331.1	-25799.5	-13709.5	-4434.19	-6949.3	-2563.37	-9325.48	672.063	-356.69
OTU502	-12718.5	2145.52	656.844	733.987	1481.62	-27.0625	995.604	-607.893	112.467	680.549	58.1587	-28.0096	292.316	-529.468	186.595	-647.491	-203.176	-400.422	339.634	95.6979	-414.833	-337.451	168.643	-204.959	135.275	-92.0446	-237.316	330.473	83.6735	56.9379	-268.521	-135.85	19.5869	33.4643	91.0422	144.904	99.336	-10.8234	-146.483	211.42	140.255	16.8075	64.137	110.889	-47.7129	66.3142	6.51275	-11.7018	-58.5896
OTU503	-10302.1	531.375	257.159	-61.7772	-1664.5	213.85	-314.951	-818.942	-941.283	-1003.42	581.628	2184.61	1661.36	741.552	-2214.08	944.38	2072.15	334.71	-1998.95	516.048	-150.675	-965.719	-771.258	-922.861	418.274	-1778.99	-1408.04	624.725	844.962	660.465	1425.54	743.159	-60.3951	1937.6	1898.03	37.7784	486.479	1305.88	-614.607	682.148	-902.241	-1083.66	1460.12	-914.247	-271.763	-220.629	209.376	830.566	1466.52
OTU504	-12720	2141.3	627.104	724.623	1424.83	8.52419	999.786	-637	110.734	670.82	39.1125	-42.4966	368.286	-510.872	167.778	-627.365	-183.745	-379.077	357.836	101.333	-400.482	-355.727	152.986	-203.06	175.443	-65.6736	-241.556	308.819	102.754	71.4898	-242.044	-109.29	30.0943	55.9132	90.8502	183.97	103.093	-6.20866	-147.129	202.384	112.947	6.21764	66.9812	136.784	-40.7862	73.4962	-9.08112	-25.1223	-70.6238
OTU505	-12758.3	2151.76	636.188	716.324	1450.22	9.85322	991.268	-633.376	108.575	668.395	63.8924	-41.4866	359.231	-525.359	184.544	-641.719	-202.308	-393.683	343.424	109.314	-415.904	-341.519	151.39	-205.611	146.064	-60.5619	-222.851	310.811	74.7253	72.4627	-250.19	-119.453	34.498	49.5257	81.5282	167.428	109.573	-5.13006	-170.336	201.738	108.428	6.12427	92.9819	123.816	-56.3963	82.9924	6.03629	-12.6121	-49.8082
OTU506	-12455.7	1964.67	606.8	735.473	1491.68	225.807	1008.91	-646.924	103.887	657.513	-44.6785	-70.858	441.558	-501.039	45.4006	-559.672	-178.013	-331.626	250.301	86.6526	-416.796	-395.528	141.521	-216.021	195.83	22.889	-275.479	319.984	132.666	-36.3821	-226.205	-185.159	81.6507	78.5691	141.138	157.932	45.9199	49.35	-108.514	160.816	89.2623	-24.6474	73.1006	117.765	-70.7252	-13.7064	75.8936	13.2117	-142.983
OTU507	-10893.2	834.339	113.899	-699.341	192.148	1649.34	646.85	-773.592	-620.702	166.707	-405.497	-1966.89	-209.669	-661.719	887.796	-722.449	508.025	-430.72	-116.058	123.087	-368.724	-397.405	266.616	-477.249	278.455	-286.787	-287.395	544.729	162.021	-356.804	-151.836	-161.2	-86.6568	247.804	-720.69	157.098	474.405	321.363	122.67	60.6275	238.14	-307.731	299.887	204.958	-28.6949	256.422	-119.787	-109.379	36.0911
OTU508	-12694.3	2119.7	627.515	705.87	1411.32	12.3147	972.381	-647.543	86.34	647.216	11.5976	3.71311	369.366	-509.317	156.384	-645.632	-224.687	-450.342	323.119	92.8643	-405.959	-333.238	161.464	-157.465	152.119	-54.9892	-236.629	318.041	66.4894	85.5341	-201.24	-126.926	24.4791	40.9146	57.0534	160.64	89.0425	-2.78947	-199.222	205.973	63.2615	-16.9862	75.9752	110.588	-57.5011	108.878	5.64083	-31.6474	-121.883
OTU509	-12758	2156.26	630.262	724.101	1465.54	1.62699	999.468	-628.057	118.105	682.648	50.8689	-43.1482	356.964	-528.299	183.253	-649.866	-205.549	-389.984	340.067	110.071	-412.773	-337.139	148.043	-206.272	148.148	-72.1198	-227.423	307.432	75.1689	73.9955	-264.589	-126.826	31.6645	50.5067	81.4958	178.234	115.821	7.15083	-152.845	204.774	116.137	30.8344	75.4264	130.396	-47.9925	65.405	6.98534	-19.5727	-63.6548
OTU510	-12741.1	2161.26	618.001	746.227	1463.81	-3.59091	1002.64	-641.529	121.745	675.608	50.4146	-42.9921	352.735	-532.024	188.171	-657.794	-201.077	-402.685	342.408	99.7447	-410.599	-334.06	148.434	-216.353	152.357	-64.8191	-230.259	321.167	57.7223	65.1656	-260.365	-107.347	47.9228	25.9588	85.9737	155.414	119.149	-5.08912	-136.862	206.71	110.637	21.9884	60.8047	134.401	-66.4455	62.0081	1.26695	-22.2426	-59.7618
OTU511	-12736.9	2162.55	626.853	723.798	1430.14	14.2381	989.725	-634.442	103.761	652.1	21.9572	-16.3368	381.176	-499.726	133.926	-622.599	-157.798	-371.251	284.007	122.473	-400.792	-339.739	137.295	-200.208	122.917	-67.5144	-251.349	329.609	69.8428	51.9094	-254.435	-135.95	46.2761	43.0158	49.5813	181.841	112.359	-36.8345	-165.47	190.641	149.295	28.3735	44.7969	119.541	-43.9152	68.2778	-0.764358	-40.0769	-50.5189
OTU512	-12760	2150.05	635.154	725.44	1466.69	1.9023	997.064	-630.221	117.866	682.341	48.9429	-43.9615	357.154	-525.58	180.874	-648.882	-202.816	-395.295	344.457	108.629	-415.531	-339.419	154.458	-209.022	143.518	-73.0395	-228.356	309.737	73.178	79.7179	-265.967	-126.516	31.2142	50.0788	82.4118	175.04	115.919	6.55588	-152.963	205.761	113.292	26.2704	72.6384	132.146	-46.3117	60.9174	6.20807	-19.6073	-67.1273
OTU513	-12760.8	2162.67	625.706	724.877	1458.91	2.5272	1003.56	-625.257	118.126	680.439	51.9278	-45.0537	359.502	-530.743	186.972	-653.477	-209.496	-390.599	344.354	105.124	-391.664	-341.843	155.037	-214.888	143.151	-73.2959	-230.726	325.099	64.0322	56.5081	-254.673	-122.723	43.2251	44.139	83.9164	171.6	100.27	-5.15111	-149.057	200.889	113.979	9.7396	78.282	127.418	-50.1012	67.223	6.78071	-14.4613	-70.9713
OTU514	-12745.7	2123.13	624.308	699.521	1445.78	-13.9319	983.244	-614.354	139.65	667.048	21.1897	-32.4941	352.57	-522.81	186.137	-663.99	-207.919	-393.608	342.829	147.925	-406.716	-343.276	159.511	-218.12	148.899	-70.6534	-229.418	327.926	47.8987	73.3849	-249.713	-110.846	56.3188	81.2123	77.6318	171.383	136.085	-9.17994	-156.368	200.122	109.074	-3.04451	30.5466	141.331	-95.2216	105.041	38.2623	-29.3113	-66.5195
OTU515	-12749	2151.9	630.411	719.53	1440.11	16.0424	988.717	-633.253	106.735	658.62	47.6866	-16.4993	368.002	-512.354	151.527	-631.296	-183.249	-385.4	308.412	113.008	-408.8	-337.117	140.87	-204.651	137.546	-76.5517	-243.089	321.206	69.3161	58.2147	-262.286	-132.079	51.9666	41.5281	84.3956	180.313	109.867	-8.81678	-162.538	209.759	127.391	18.8038	68.907	120.217	-56.5513	62.7441	6.43724	-24.6677	-46.7575
OTU516	-11719.5	1247.84	433.859	214.128	632.116	56.0917	171.052	-940.249	-757.261	-717.44	939.533	492.161	668.871	-449.583	-10.2978	86.1816	32.1506	-41.658	-34.1816	-37.5133	-262.5	-462.293	303.657	875.67	-787.044	72.8996	-109.762	-862.159	-263.651	-62.1662	320.6	220.324	-114.795	88.3248	-578.798	-277.804	255.121	-432.724	-201.894	-141.581	24.5358	-73.7667	139.049	108.458	372.462	-77.9243	71.8882	155.712	-76.8864
OTU517	-9193.19	3770.22	-824.06	1961.66	1903.54	-260.843	-148.657	766.586	-573.011	1044.72	58.9682	-177.865	1223.78	136.531	486.845	353.349	-1258.44	158.816	-90.0529	-332.318	69.6552	-293.859	687.75	-129.926	395.151	90.5789	-109.412	63.8873	103.431	-138.562	-564.614	25.3414	-57.1305	200.971	-203.507	-650.02	353.167	189.412	-139.49	80.8445	-552.087	760.821	335.996	500.122	7.49897	-174.742	-197.297	91.9318	185.091
OTU518	-12141.9	1890.67	670.045	434.951	680.553	242.91	612.759	-777.938	-327.798	53.7734	82.4033	513.679	470.683	-367.444	29.3467	-408.973	-22.0006	-357.491	254.002	121.585	-403.007	-594.81	222.834	-205.363	49.3633	78.5282	-135.98	201.017	262.633	306.016	23.5016	51.9277	-75.1459	193.151	30.3253	-3.01029	215.535	202.295	-193.477	250.256	-75.4586	-306.985	742.155	41.4881	-43.3986	231.276	-57.7052	16.0241	39.5266
OTU519	-11021.7	1370.88	255.47	303.428	73.4284	-64.6146	405.397	-1385.21	-653.628	-737.068	-507.024	621.528	976.634	-379.446	512.636	-517.179	-674.825	-484.351	197.149	-189.435	-433.856	-626.491	-23.6771	-239.843	283.116	298.342	-162.442	95.7506	526.186	321.416	756.207	448.122	451.284	-232.47	21.4601	676.041	-105.413	-747.362	-390.984	-342.528	672.442	-586.957	-439.461	837.072	607.055	-96.1224	-276.276	948.713	1288.69
OTU520	-12742.7	2168.69	618.424	735.94	1463.76	-7.75405	989.409	-635.289	114.503	683.534	49.6188	-41.4667	347.246	-525.113	185.609	-647.259	-196.394	-386.361	340.334	104.793	-387.536	-344.32	166.832	-222.526	147.256	-82.7116	-237.312	333.072	70.2248	48.2947	-251.249	-127.41	58.8612	35.4197	87.5197	152.898	102.544	-16.4599	-145.424	219.024	106.931	12.089	79.9305	134.067	-48.0494	59.2293	6.34667	-23.5996	-68.6494
OTU521	-12758	2154.19	628.971	721.687	1450.2	3.86558	995.915	-634.225	117.612	684.171	50.4207	-51.1993	356.715	-519.98	181.479	-645.026	-191.657	-373.383	341.99	105.731	-414.24	-345.366	139.221	-208.783	146.545	-62.0326	-242.109	328.277	65.358	82.7259	-260.649	-118.37	28.6524	39.733	82.54	192.565	97.4118	-15.4864	-157.792	208.75	99.6822	32.3636	62.4105	102.303	-61.0184	49.2922	17.8765	-18.4785	-74.1636
OTU522	-12763.2	2158.37	628.397	721.95	1459.01	8.06462	1000.33	-630.475	117.419	680.191	45.3952	-48.0105	359.804	-525.639	184.835	-654.642	-199.567	-386.19	343.504	108.936	-416.332	-337.017	146.856	-205.001	148.676	-72.2658	-234.773	318.057	73.0021	66.2609	-251.509	-122.545	39.1409	50.7685	85.5673	180.174	107.451	-9.77561	-153.628	200.689	118.904	17.2234	68.3542	122.913	-49.2098	70.0199	1.30292	-30.3245	-67.5913
OTU523	-12707	2150.09	607.961	676.425	1385.04	28.8251	943.894	-631.024	55.7531	621.32	-49.2486	31.9475	378.531	-537.814	224.691	-684.05	-218.393	-380.54	378.854	111.781	-434.417	-371.539	147.551	-237.441	152.127	-108.934	-219.538	360.264	70.097	66.2627	-236.935	-135.98	55.1893	31.7951	65.0104	173.118	110.6	33.8083	-109.078	265.681	114.068	20.3175	119.535	99.297	-35.2313	38.4318	-11.4536	-12.304	-82.4762
OTU524	-12686.2	1945.19	616.581	694.953	1458.79	-125.814	1021.83	-613.684	141.722	759.061	-15.4995	-99.8142	401.453	-516.855	184.172	-674.475	-161.696	-405.051	322.388	148.839	-432.967	-366.537	210.802	-208.34	136.573	-54.5337	-206.362	343.446	77.3297	-26.6868	-233.02	-99.8831	57.6827	31.8798	32.3376	247.595	100.894	-17.4902	-156.466	225.818	81.823	40.4613	86.5696	170.158	-64.8714	37.7137	-29.1456	-30.9525	-55.2615
OTU525	-12742.9	2141.65	641.588	727.121	1468.68	8.9996	998.602	-631.675	118.811	679.808	43.9768	-29.3345	358.436	-524.403	184.33	-643.678	-208.67	-393.438	343.578	106.964	-418.63	-339.791	161.619	-197.199	141.812	-64.9722	-234.965	312.119	75.7423	85.4849	-258.652	-113.573	34.8407	51.0233	82.3296	161.965	127.468	7.44501	-150.711	204.444	118.009	26.3935	67.5701	123.408	-48.6831	70.5911	-1.30081	-22.815	-73.2297
OTU526	-12577.3	2088.86	603.264	692.176	1304.29	-1.2935	897.716	-614.06	72.5195	714.998	-35.8218	35.9382	454.209	-493.53	183.12	-572.695	-214.567	-401.966	443.748	72.0551	-374.633	-405.528	190.712	-125.022	222.471	-122.555	-269.143	218.098	176.502	97.8798	-54.2458	-36.4729	3.19168	142.575	52.4284	95.3821	92.4719	31.5193	-73.3124	175.994	51.0222	-51.4221	58.0028	113.861	62.6077	-23.677	67.8589	88.7687	-93.9572
OTU527	-12117.2	1497.44	476.542	416.506	587.107	70.9028	506.637	-832.698	-524.757	-405.447	389.356	568.256	669.253	-308.997	-305.288	-135.161	264.77	-186.368	-146.98	261.49	-109.337	-458.329	171.402	677.024	-894.637	-206.296	-166.52	-710.465	-514.435	-387.884	-355.463	-163.295	515.197	-238.149	-168.862	282.293	-53.0475	-139.152	-275.376	408.31	243.014	-99.4257	11.3958	-126.524	65.9294	-5.60772	311.879	452.411	519.824
OTU528	-12395.9	1916.85	597.261	747.7	1334.41	166.994	936.449	-786.329	320.123	400.837	-116.531	243.669	447.451	-466.24	238.606	-705.759	-242.218	-416.106	434.165	97.0932	-391.728	-281.485	303.734	63.7894	247.789	-23.2843	-320.615	337.177	109.99	215.233	-126.226	-231.102	-72.8632	16.0465	58.8966	299.429	237.428	163.417	-21.385	340.697	54.7351	262.158	-39.8095	160.373	166.97	-48.9516	-293.616	-353.455	-181.934
OTU529	104337	-175281	-6248.79	-35055.4	-30661.3	-46476.4	1477.71	-3709.89	-14481.8	-33178.5	47061.5	-10175.7	31250.5	3638.12	-2853.92	29768	4404.75	8767.63	55925.8	-2688.68	24272.7	3847.45	-22264.9	40768.4	49552.3	-43258.7	-27263.7	3097.82	-10723.2	-31099.9	16188.3	-13817.7	-3323.15	-12116.5	6923.6	4140.15	-1382.64	9105.59	4160.35	1830.1	774.588	2730.38	-8349.85	-6089.22	-1899.11	4591.37	1916.64	5700.61	-295.214
OTU530	-12754.8	2151.27	624.146	741.427	1459.63	8.92082	1007.25	-599.443	115.655	679.114	53.0852	-45.018	361.444	-529.614	181.514	-657.172	-205.534	-400.68	348.515	116.954	-414.869	-336.004	160.373	-213.075	139.565	-71.1073	-234.944	320.159	66.6836	72.5763	-253.298	-126.083	34.6136	45.1036	80.8254	178.58	98.1874	-9.77035	-148.131	202.208	120.56	27.9156	64.2079	135.848	-51.4552	61.7607	-5.92283	-16.8982	-57.6082
OTU531	-12731.8	2119.79	648.244	722.125	1463.26	-37.1276	990.342	-613.819	119.431	695.551	25.0461	-39.1817	347.157	-525.631	189.649	-618.975	-198.149	-388.824	349.865	97.8284	-422.636	-344.518	143.523	-230.333	151.212	-42.3993	-262.121	298.512	36.366	92.612	-241.643	-131.032	36.1057	39.032	81.9033	172.3	79.6067	-23.3526	-138.824	203.35	127.555	38.0978	88.7184	130.342	-41.5542	69.0056	5.20611	-11.9752	-73.9166
OTU532	-12755.8	2165.18	621.892	737.275	1456.22	-3.17368	995.051	-658.616	122.041	683.447	47.7017	-46.1567	359.714	-533.822	188.612	-652.1	-206.281	-392.432	339.043	103.022	-418.355	-333.805	146.533	-208.815	149.942	-78.7124	-232.295	317.24	74.3893	57.4418	-255.703	-126.055	46.0353	41.0807	85.3701	173.73	113.759	-0.970292	-147.578	204.941	112.467	16.2439	72.5296	121.8	-51.4834	65.2787	16.9132	-25.823	-68.5162
OTU533	-12751.2	2167.68	619.022	734.526	1464.54	-4.24705	991.863	-640.066	116.414	683.102	51.6369	-46.5812	355.452	-536.099	187.235	-651.495	-202.967	-391.678	349.252	104.668	-401.574	-337.987	160.788	-218.894	142.535	-78.8169	-238.646	324.207	64.1473	58.8024	-251.724	-128.222	54.1506	39.5496	85.9491	159.003	105.869	-12.6616	-148.721	215.365	112.721	11.6435	76.4051	124.114	-50.5224	63.9521	4.44141	-22.1482	-65.5702
OTU534	-9764.3	-2562.03	-469.253	-1585.02	-4413.52	262.315	-2352.8	-3100.65	-4977.28	-8639.39	3262.48	2507.67	1253.84	-16.1801	-2281.4	2592.12	2088.64	1580.73	-2110.16	921.133	1399.87	-1553.55	485.021	6481.01	-8382.65	-847.681	2306.21	-11199.2	-5735.23	-3065.28	-2026.57	2408.14	5950.41	-2675.15	-3721.17	942.153	-2283.17	-5709.08	-1767.97	-281.015	3912.97	-3003.92	314.83	-691.416	627.699	-4498.61	1117.49	6723.13	10246
OTU535	20888.7	-5719.28	-4936.66	10156	-35008.5	-3730.78	-11671.8	240.415	-9334.31	-24891	5981.82	41516.9	20827.9	49368.5	-94649.3	70813	56146.3	20539.9	-88392.7	10632.1	22454	3089.41	-10025.6	-18834.3	-9861.28	534.245	-37131.8	34051	16498.4	-8903.93	-9462.99	-4812.26	4037.19	949.211	5040.98	4230.7	1337.79	191.904	5770.3	2012.61	2223.58	2439.96	-2433.96	1892.58	-1114.36	-5138.87	-824.35	-1275.92	888.654
OTU536	-6594.97	-9091.92	209.667	-417.16	1187.19	-4675.47	968.883	-139.188	-207.423	567.729	1768.13	-702.233	2067.97	-554.837	-82.0336	1358.28	61.9564	-254.481	1729.86	-330.526	52.3603	106.027	-1026.11	459.446	1368.78	-963.468	-1743.4	-811.096	-761.318	-682.058	-634.466	-1473.94	-1127.26	-2198.53	273.445	428.785	381.661	697.647	-1049.02	179.572	-511.69	1012.14	1109.17	631.79	1326.49	-643.876	308.255	-293.972	-1659.02
OTU537	-11639.6	1728.55	822.255	374.712	1063.39	166.851	494.912	-831.266	-290.124	31.2017	-38.1617	1005.26	965.413	-288.364	-672.49	236.5	-38.7299	218.604	116.364	-102.748	57.0656	-677.82	132.143	802.837	440.175	90.9206	-44.3365	50.1097	626.729	417.452	451.227	257.55	-633.655	-393.149	-853.767	-556.438	70.393	-462.001	-279.736	35.3358	-700.049	443.061	-450.8	-56.0872	-130.294	154.319	-442.189	81.2861	-501.951
OTU538	-10910.2	-634.549	-295.563	-647.147	-2046.64	572.241	-1644.41	-1657.35	-3371.17	-5885.34	4927.3	581.556	609.944	123.086	-398.346	4175.48	4934.5	1471.38	-5682.41	1556.21	398.312	76.2284	543.404	4182.54	-9713.95	-2905.79	-26.8976	-7840.66	-4847.53	-3586.32	-2072.49	1755.37	4619.77	304.537	2138.81	2433.09	-1844.72	-29.7781	2769.4	1288.61	1563.07	-78.9876	-1283.28	31.2	-348.529	-1204.58	469.063	-521.043	-924.613
OTU539	-2683.49	-8805.89	-646.236	3246.36	-259.501	-6708.81	410.189	2511.66	-194.524	2582.29	-4353.54	2785.32	-1954.1	4469.88	369.533	10665.3	5233.81	537.009	6370.27	-2938.58	4776.5	2717.2	-8606.41	-1727.12	-1417.38	599.731	4589.64	-754.267	5425.74	1321.34	-1920.87	-597.379	-757.384	2447.71	-2057.21	-2467.78	-1507.93	-2720.19	2406.89	205.426	877.367	52.9278	3330.52	-626.876	3376.81	-399.869	911.775	503.147	-2075.15
OTU540	-12325.6	1902.04	612.598	818.359	1459.51	-63.4176	995.676	-469.409	112.21	698.99	1.26865	126.889	34.0397	-480.016	222.377	-637.58	-221.064	-448.201	351.967	240.918	-466.764	-290.969	336.274	-177.545	156.385	-62.812	-243.733	378.358	106.38	37.4416	-188.763	-142.386	54.9728	44.4389	85.3002	187.804	154.578	-8.84307	-159.612	197.308	130.054	-25.2284	46.5529	87.5862	-111.944	20.6741	-40.5029	-6.86821	-108.842
OTU541	-12261.4	1642.27	666.926	972.769	1766.07	-232.618	869.128	-435.731	105.042	833.327	-27.2074	170.153	103.105	-334.85	199.567	-457.928	-19.3067	-484.069	499.925	-61.2048	-76.8881	-258.519	157.109	-250.714	-240.165	-300.305	218.175	-57.6549	394.722	682.227	-731.334	-527.597	-849.277	-163.208	230.101	-43.2094	522.205	470.318	-123.07	204.908	347.994	-154.832	-208.447	283.356	118.952	-24.0227	-235.809	169.318	0.0091379
OTU542	-12670.3	2143.44	617.217	737.161	1379.49	17.6724	969.56	-615.177	87.9198	652.012	39.3453	-31.4671	393.827	-412.425	152.484	-595.566	-253.506	-403.156	354.903	66.8739	-381.24	-370.325	140.794	-139.755	133.998	-38.1599	-252.054	308.854	126.265	84.8243	-191.538	-91.4428	16.5474	24.5955	57.9827	126.87	56.5482	-21.2959	-138.626	117.165	72.8368	-68.6193	82.2655	170.385	-41.0576	78.2763	45.4458	26.7765	-16.2968
OTU543	-12588.8	2150.87	565.878	713.845	1372.94	22.3828	978.898	-669.465	91.9806	616.617	5.91065	35.184	400.52	-467.968	170.765	-494.647	-168.661	-328.164	281.732	89.4315	-415.1	-348.82	203.246	-187.119	172.18	-44.6151	-261.654	331.044	146.773	91.3084	-195.646	-115.15	62.8053	87.7262	65.3093	179.55	142.637	-97.6818	-23.0725	272.181	178.476	15.6342	6.35774	160.247	-13.5486	-16.3508	-7.94857	-38.7599	-70.9572
OTU544	-6166.45	3175.62	1346.43	4807.28	1856.5	838.291	2793.63	-657.654	968.045	1088.36	426.009	-564.211	1230.4	-1168.8	394.635	277.551	-662.261	-883.376	921.022	1144.4	-2132.66	-186.656	236.247	-811.409	-164.04	-1489.13	490.058	372.35	-1316.67	546.802	-1002.39	-309.108	406.132	-441.149	-589.531	-40.5671	-445.255	177.161	-973.617	580.616	628.352	105.524	908.225	831.42	-572.908	-14.8475	-621.778	26.0959	-386.044
OTU545	14617.1	-7564.36	7702.55	-2877.88	-16281	674.29	-10124.1	-6080.5	-10540.1	-14098.8	-407.738	21299.4	9415.23	7502.29	-22655.6	3488.36	6272.11	6475.36	-4440.46	-5095.07	8244.67	4590.03	4851.9	20041.7	-5687.11	16742.7	159.118	-1479.25	-1855.76	-1046.46	15628.7	-8126.37	-9102.12	-17007.3	-27372.3	-11556.9	2938.5	-21820.2	-14822.7	-15392.1	1735.43	10389.7	-5248.57	4093.87	9090.06	2625.8	5868.79	-1691.15	-1851.23
OTU546	-12755.1	2143.17	627.801	726.786	1470.45	21.3315	1000.15	-634.194	119.705	680.769	41.2264	-36.7726	351.706	-520.118	181.592	-644.416	-195.897	-393.172	353.667	103.506	-410.803	-340.309	150.05	-218.959	162.422	-60.9057	-233.359	297.115	70.4103	66.4289	-256.666	-127.224	41.0643	33.5165	85.5796	186.523	99.4572	-2.6773	-152.578	202.403	120.187	17.8059	67.0156	131.044	-46.5883	67.2536	3.85603	-20.7482	-76.8835
OTU547	-5311.54	1023.82	-235.86	2320.77	1152.93	-687.62	-1193.04	-798.727	-413.233	324.709	-1996.02	2646.97	-611.003	1012.08	1286.44	3908.36	-874.738	-369.433	3697.4	-2082.64	531.998	1368.63	-3805.07	235.826	140.56	1569.93	1129.47	-669.223	2426.28	697.589	2786.43	1014.05	-105.63	2518.94	14.822	592.644	737.407	673.383	1621.54	434.134	114.194	-940.458	-288.935	-526.176	2437.7	-830.292	1612.49	936.216	-423.927
OTU548	-12595.1	2223.21	577.476	926.158	1494.33	5.0268	840.889	-409.816	18.1614	671.489	68.3829	-84.7583	370.779	-296.259	231.859	-690.181	-210.221	-376.693	317.736	85.6275	-489.925	-396.099	159.124	-13.0969	292.243	123.937	-27.73	413.727	-78.759	62.2679	-321.781	-260.409	77.0243	59.6445	158.015	343.153	239.852	-138.077	25.0406	-77.979	-12.1844	-116.5	260.549	158.381	-227.222	42.5963	141.005	170.646	-277.737
OTU549	-12760.6	2145.28	632.926	722.039	1463.29	-8.97776	996.661	-627.213	118.524	688.88	40.8886	-45.5544	359.657	-526.589	186.406	-645.386	-202.415	-392.909	341.721	109.041	-416.94	-339.337	152.806	-215.07	146.149	-68.3378	-229.497	308.53	69.9435	76.957	-264.35	-127.743	39.9452	52.3926	81.4513	170.605	101.758	-8.33532	-148.175	202.797	119.919	27.2527	82.159	123.824	-44.8393	64.1392	8.14614	-21.1567	-70.5167
OTU550	-12759	2153.76	633.537	721.014	1456.3	0.358311	995.941	-635.348	118.086	683.157	50.1651	-38.3213	359.355	-523.062	176.848	-648.443	-200.025	-393.967	337.659	110.367	-414.742	-338.635	151.641	-194.253	143.783	-64.4322	-238.563	326.281	68.7498	63.4375	-241.239	-125.968	33.7425	47.9229	81.9128	171.49	102.604	-6.45892	-156.347	191.786	115.872	10.6242	76.8783	126.339	-49.6528	74.0867	14.4752	-27.5447	-68.0148
OTU551	-12677.2	2127.93	663.79	692.733	1371.41	7.15311	947.12	-658.119	67.3698	618.598	66.1688	20.8224	400.637	-513.909	152.13	-608.916	-188.577	-390.049	339.383	104.955	-400.003	-383.912	163.128	-166.629	131.732	-1.29844	-184.613	270.892	104.057	130.2	-179.869	-73.4402	-29.7553	42.2836	2.99524	101.772	97.3437	-94.3861	-242.592	160.259	108.85	-45.5233	105.055	101.21	-66.893	87.8199	-26.4797	51.4032	0.791782
OTU552	-12590.3	2032.31	616.407	670.723	1303.07	-11.5733	934.557	-629.073	47.7727	593.801	92.427	51.4532	423.022	-489.413	109.686	-597.787	-220.277	-402.899	340.931	78.4888	-424.862	-332.18	148.523	-235.581	195.648	-50.3669	-278.274	278.49	112.119	91.709	-160.682	-118.125	16.3076	93.3123	152.085	147.112	116.205	3.87214	-145.481	271.616	88.655	-32.3565	166.846	83.0063	-50.1041	60.4643	-6.73158	40.8764	-66.6318
OTU553	247736	-56594.6	-52369.8	-145750	-134246	146562	5646.78	-8633.37	-26895.5	2298.33	-90566.9	-163039	-55153.4	19290.7	-41590.5	-52856.5	52405.5	81188.9	19235.5	-3467.68	-8030.02	-36008.8	-13131	4734.04	-10725.8	-15471.5	-3962.75	2979.98	-1960.28	-7013.13	-2749.22	2855.14	-3598	3053.3	2210.65	-3678.88	8180.88	-2958.63	-1330.97	-4407.79	3857.17	-1510.34	3239.94	1606.45	1716.57	1118.91	-1763.02	-2720	908.181
OTU554	-12644.2	2165.45	596.744	722.954	1471.18	-51.9806	928.391	-632.071	180.932	633.493	12.473	-10.2712	298.624	-568.316	199.67	-696.715	-225.411	-343.058	316.605	167.264	-306.478	-339.502	142.35	-257.535	188.852	-127.666	-172.694	289.359	16.0148	90.2385	-254.511	-167.962	47.7477	80.2158	85.0344	153.711	196.833	-7.23442	-124.646	210.866	69.9853	85.3785	-5.7698	228.968	-162.52	138.174	-11.8637	-28.956	-14.1877
OTU555	-12757.9	2132.22	627.562	722.661	1469.26	-0.297443	1003.38	-630.621	120.932	685.054	44.9155	-55.1006	380.108	-531.201	193.854	-656.045	-202.687	-404.934	327.7	115.405	-418.519	-334.528	153.419	-215.954	140.006	-57.3538	-230.081	323.651	70.6756	59.5669	-250.435	-125.672	39.7112	59.6833	69.1884	182.767	100.918	-4.57176	-149.676	208.525	106.238	21.094	70.0501	121.233	-61.6785	60.4453	3.30375	-20.5984	-59.1137
OTU556	227615	-200123	25791.4	31758.4	25037.3	-92329.4	-3748.02	53212	14459.1	34593.6	-13313.6	59961	-178968	40274	26435	28993.8	22584.7	-2107.8	16040.6	10368.8	-27183	10189.6	53976.3	27620.6	-14965.4	2700.67	-4552.47	29905.7	-13018.6	-8024.47	10563.5	-5416.58	-4186.84	925.138	4059.04	-953.771	5495.11	1725.7	2860.73	2854.11	-2560.99	654.753	-1961.39	2033.22	-22.3927	-695.308	-1486.68	-814.987	1716.77
OTU557	-12121.3	2041.12	886.103	934.133	1661.14	-26.1616	825.186	-616.6	96.9745	607.004	-68.8559	113.871	155.193	-340.057	299.397	-264.676	-425.932	-262.252	487.171	-89.6923	-600.409	-321.711	115.916	-191.65	27.5582	-29.7959	-523.655	271.347	-100.421	175.811	-76.3872	-242.852	-118.531	183.24	135.78	125.049	212.944	-5.91237	-40.6999	355.738	82.6407	87.4731	97.3879	173.72	-36.9584	180.606	21.0245	-9.87678	-11.7247
OTU558	-12629.1	2202.58	697.512	781.648	1523.8	-19.6046	924.065	-609.632	100.977	692.582	55.3427	-18.652	302.188	-595.898	231.49	-663.776	-216.335	-352.367	283.879	38.236	-375.514	-362.487	74.0738	-244.622	168.889	-62.2142	-256.841	302.06	5.48539	88.1884	-261.518	-126.951	56.2219	23.5817	103.277	170.045	147.827	18.2133	-138.779	188.877	135.669	83.5662	52.2076	137.051	-114.131	95.8334	-41.039	22.4861	-14.7797
OTU559	-12447.4	2092.02	699.615	784.619	1562.83	-78.7796	1021.57	-527.408	150.432	636.027	31.9576	53.0494	40.6236	-516.483	213.189	-608.286	-181.802	-444.39	413.498	213.134	-456.3	-315.611	335.519	-220.065	144.134	-153.335	-252.005	457.257	51.9939	17.0276	-231.275	-43.9721	125.987	81.6136	65.7439	119.932	86.2302	-69.6043	-131.475	289.535	132.799	71.4385	-31.4869	164.859	-112.628	76.5204	31.041	-41.5046	-11.7544
OTU560	-12744.8	2143.48	623.529	718.956	1463.86	10.6531	996.573	-624.957	116.439	689.447	30.5644	-52.7244	360.087	-526.905	182.233	-658.357	-195.154	-387.851	346.935	104.295	-422.035	-352.698	154.906	-215.486	141.069	-63.1009	-240.483	312.361	79.6365	46.7787	-254.486	-121.606	42.8812	55.959	77.5012	189.476	103.024	-6.55247	-159.658	205.764	115.704	10.0708	72.4432	124.251	-56.8931	69.4928	-12.4606	-16.4218	-71.3986
OTU561	-10737.1	2219.65	391.539	-978.119	-313.108	167.877	-5810.39	2039.93	14371.9	-4468.02	-1056.93	-719.971	49.05	-1025.67	145.728	-487.76	-258.984	-533.017	483.238	730.829	-363.392	-310.771	209.1	-528.357	300.757	-204.05	-78.4177	286.09	-409.035	166.775	-219.701	-119.777	191.753	389.926	101.286	280.688	424.845	-204.955	-115.985	175.913	96.9254	-250.792	-779.212	672.534	-887.578	732.561	522.604	-131.192	-104.406
OTU562	-11435.2	2303.32	275.349	-391.406	775.063	481.638	723.858	-578.067	-257.446	562.227	-474.554	34.9738	445.248	-536.098	173.86	-938.558	-139.008	0.577131	798.483	164.465	-758.313	-644.559	118.799	-331.602	10.886	-25.7912	-358.523	652.044	342.411	191.908	-316.994	-251.625	233.089	-135.644	-273.551	219.335	-475.99	581.473	432.896	143.83	87.6344	-147.989	-113.795	369.296	-179.996	374.277	-126.47	85.617	-118.357
OTU563	-11532.7	-671.477	133.182	-528.011	-250.828	-801.188	-18.6088	-929.293	-1490.61	-2043.54	2123.74	-379.343	1448.36	-453.939	-1046.78	507.771	334.675	785.365	1401.49	388.223	675.611	-1353.31	-47.2456	2203.57	246.9	-1895.61	141.698	-3953.27	-1219.71	-1057.92	-542.583	1091	998.051	-545.636	-665.381	271.677	-325.909	-311.001	-863.41	1183.55	-177.994	-1164.94	-436.671	-1992.05	543.448	274.572	976.075	3635.36	590.235
OTU564	-12717.4	2114.96	626.974	711.196	1444.91	16.5971	994.28	-641.115	102.351	656.467	45.8931	-43.482	370.665	-533.838	179.144	-659.69	-227.561	-400.68	345.583	115.98	-432.998	-344.133	148.705	-228.662	146.528	-54.781	-230.395	324.14	79.3063	55.797	-257.209	-144.876	46.4165	58.6709	76.2519	174.883	105.114	6.29704	-165.584	219.253	102.932	16.6509	85.5335	115.259	-48.7697	61.6623	-5.95337	-19.8084	-84.4867
OTU565	-12651.5	1979.16	608.123	662.514	1365.01	14.1613	955.786	-667.381	41.4767	551.212	113.695	-24.7451	420.666	-521.755	104.165	-639.88	-213.599	-366.549	338.75	114.305	-399.885	-325.482	146.566	-99.8021	50.0405	-85.7037	-222.556	176.522	-6.77894	0.795074	-275.569	-150.13	121.48	13.607	60.8212	170.483	96.2854	-64.8776	-140.637	272.469	140.521	16.1066	77.2567	109.366	-47.385	36.3738	30.693	45.8273	-12.3982
OTU566	-12759.6	2163.46	625.488	721.889	1462.41	2.39615	1000.65	-627.271	117.818	682.337	52.3868	-43.4346	357.616	-530.41	185.568	-651.154	-208.267	-385.882	337.582	110.994	-411.814	-334.61	141.29	-203.759	153.122	-71.3528	-228.98	309.774	75.6088	63.8678	-258.926	-126.096	36.5059	49.5176	81.2589	181.656	111.161	2.27777	-152.209	202.482	119.788	29.0771	76.3635	125.178	-52.0919	70.0282	7.51119	-20.3305	-62.0018
OTU567	-9224.84	827.811	634.546	-140.829	-1534.14	-176.372	-988.742	-928.581	179.08	-1016.24	30.0598	2632.34	1598.93	1074.12	-1881.66	622.096	1270.42	-12.0211	-1331.74	401.743	-110.372	-476.045	124.438	-455.837	309.477	-526.87	-1691.4	1064.87	802.744	1042.41	1728.16	624.784	-217.972	1011.18	-352.247	-235.229	44.2213	876.895	785.616	255.682	-438.586	-822.805	119.318	-90.5141	-124.802	279.856	16.0483	441.15	-182.657
OTU568	-12725.2	2158.36	627.959	712.518	1444.68	-9.08065	972.97	-636.152	95.5062	649.581	55.8094	-61.8155	365.66	-519.717	195.437	-643.25	-204.883	-405.634	340.085	100.339	-414.061	-345.479	143.951	-195.239	160.603	-78.485	-237.651	322.248	94.1261	85.4702	-232.189	-96.1908	26.9954	71.2161	73.1372	160.397	97.7574	-18.2391	-125.047	169.129	143.357	14.7079	43.9258	143.227	-23.6551	39.9764	16.9035	-29.4285	-94.7812
OTU569	-7899.32	3837.06	6643.84	183.021	1095.01	12.8386	1958.98	346.703	641.934	1755.9	1023.67	78.2575	966.23	-576.691	525.974	-693.806	-570.917	-1130.13	-166.739	1478.17	135.567	-1072.7	-323.079	-536.425	287.439	-256.569	192.449	-123.15	123.413	-530.326	-868.322	-250.906	754.65	-400.073	-22.6191	121.284	256.825	-808.091	-56.4206	337.706	-406.75	-1312.42	-247.938	-755.921	1652.28	364.306	-465.096	-416.739	136.013
OTU570	-12758.6	2161.24	624.477	720.208	1467.37	3.79415	1003.34	-620.064	116.693	678.654	49.3312	-42.1436	350.036	-526.257	187.022	-651.08	-202.381	-392.088	344.476	109.549	-417.326	-336.147	155.932	-203.363	146.417	-76.2628	-238.317	324.248	67.7836	61.5313	-250.012	-123.383	36.1345	49.2358	84.8263	182.757	105.539	-7.48792	-152.094	204.733	120.958	18.6403	71.2678	124.055	-47.3408	63.4736	5.77429	-14.7183	-64.6599
OTU571	-12466.9	1659.43	565.897	725.098	1497.66	-108.057	1004.06	-667.972	107.133	653.457	102.021	-56.9079	322.339	-508.695	127.646	-599.634	-144.678	-386.605	478.561	68.8471	-336.03	-325.313	93.6932	-175.959	237.654	-141.718	-246.755	247.547	139.259	-9.36362	-295.637	-176.008	43.2068	28.2893	-0.748612	154.71	113.354	-0.237306	-179.124	267.298	31.4764	8.98343	31.8115	191.268	49.6914	51.6367	35.8834	71.8585	-96.9643
OTU572	29744.3	-31524.2	-14618	-19152.4	-3711.35	40372	-340.978	-3747.75	-6027.82	15398.2	-8582.98	-58575.2	-18196.1	-7567.65	-5220.79	2543.94	-2937.81	-28272.1	-28416.9	1187.05	-1390.23	4380.35	-196.328	-13526.6	-3295.45	6355.9	10444.9	-5461.31	1175.18	-27391.4	17144.2	-3096.48	-8020.29	6906.75	-20937.7	5233.55	5121.11	2340.02	1853.92	4710.76	-3200.02	-2187.8	-4189.08	-13896.2	-10500.9	-8866.26	-11557.4	10759.5	-2154.26
OTU573	-12721.8	2153.84	634.73	713.036	1403.79	26.273	983.654	-641.835	102.153	659.712	72.8174	-19.0871	370.952	-507.851	149.597	-638.284	-164.977	-365.657	315.082	109.444	-419.766	-349.436	138.796	-215.489	120.965	-78.5207	-243.405	329.795	84.7072	89.2692	-256.037	-110.665	45.2009	26.8427	82.2751	193.854	88.1406	-28.4403	-152.043	233.963	100.309	24.2477	53.6564	96.224	-83.6662	55.9196	16.1893	-26.4301	-79.5073
OTU574	-12355.2	2278.91	581.725	634.608	1628.61	72.679	926.699	-624.997	56.5574	713.975	2.49373	-121.458	423.645	-567.31	126.746	-540.234	-288.201	-372.527	387.838	164.335	-545.46	-295.401	121.252	-236.703	171.815	-81.2131	-185.208	302.743	35.5801	74.5505	-350.612	-117.432	37.3927	-6.04855	72.1121	134.207	-32.8919	161.052	-225.453	83.7282	109.559	-25.6645	82.8217	89.9119	-82.4321	1.73482	62.6234	-107.623	-71.734
OTU575	-12710.6	2083.61	610.01	679.184	1320.94	18.2183	941.654	-696.213	24.3102	500.694	58.5994	41.9982	382.508	-504.621	89.0708	-592.04	-221.666	-355.339	339.07	103.455	-378.82	-392.273	132.868	-169.349	152.148	-12.9547	-167.641	198.391	44.7462	105.172	-253.009	-45.9771	116.862	-12.9867	-63.7076	115.495	64.3013	-246.14	-329.708	127.76	200.732	-142.901	155.193	124.817	-16.5172	-81.5872	11.0248	273.476	397.3
OTU576	-12738.9	2168	640.542	743.159	1476.02	4.14419	978.723	-606.679	104.176	681.327	54.2193	-42.1159	358.74	-544.986	182.815	-664.2	-196.176	-386.927	327.57	102.806	-397.083	-352.043	142.001	-192.329	169.747	-62.2893	-197.679	328.553	47.9588	65.6128	-262.483	-148.386	47.9822	43.4515	91.282	189.935	122.688	-8.22591	-131.513	165.772	99.0936	23.627	101.107	144.458	-77.8378	59.9477	7.35681	0.913085	-81.3692
OTU577	-12759.7	2154.72	631.256	724.767	1456.67	-1.3174	998.045	-638.059	118.699	683.217	52.8719	-47.2996	350.107	-528.263	181.284	-655.208	-210.882	-387.645	340.782	101.483	-424.707	-338.871	145.921	-206.921	146.139	-72.3694	-234.363	320.076	74.4511	61.1798	-259.626	-126.158	42.1065	52.9757	77.7953	182.113	107.933	-6.97529	-156.401	200.411	117.194	13.2577	71.4801	126.125	-50.1706	66.1711	4.84821	-18.4126	-72.5432
OTU578	-11747.1	237.61	658.923	443.098	1279.27	-1101.5	942.848	-411.081	103.72	974.358	49.8841	-234.992	708.957	-489.128	118.489	-197.241	-16.6606	-110.328	953.837	-24.7846	-210.501	-378.915	-271.127	151.275	553.162	-388.972	-765.125	172.65	-279.591	-246.78	-154.944	-482.8	-163.907	-369.957	36.1676	95.5101	-106.97	120.628	-60.6144	217.225	130.102	257.248	316.517	-70.9077	120.043	217.915	169.667	145.654	-244.948
OTU579	-10504.2	-192.023	182.226	-312.426	-1079.11	294.143	-968.562	-1318.45	-2160.06	-3093.7	3311.17	1113.5	610.38	226.142	-824.241	2025.92	2948.78	828.704	-2580.92	849.234	339.734	-593.591	1223.44	4600.53	-7254.39	-900.765	204.998	-6427.25	-3199.05	-2008.78	424.193	1926.59	2421.18	358.743	1084.86	1398.62	-1357.46	589.275	2023.17	846.274	-65.7808	-377.029	516.529	-0.278205	-382.476	100.419	187.444	-514.127	-705.653
OTU580	-12756.4	2155.03	641.35	718.759	1452.24	4.24421	1003.21	-625.669	118.027	680.59	36.4412	-55.2147	362.639	-522.227	183.861	-664.153	-185.849	-369.909	346.392	94.1079	-413.073	-301.762	151.276	-210.785	154.763	-65.676	-246.21	311.93	58.7359	69.231	-248.398	-119.587	37.4979	53.4277	87.3819	183.267	105.568	-7.12731	-158.133	197.376	114.203	15.3442	70.2176	118.409	-46.3144	66.2421	-0.381266	-32.9824	-69.7803
OTU581	-3307.47	-13187.2	444.892	176.025	2080.37	-11208	397.719	1764.48	1374.44	6267.17	-2225.27	2668	-7642.29	-1107.15	1757.09	-3866.93	-1084.11	698.639	-3405.23	-3595.64	-4048.1	-644.898	450.413	-2052.98	-1227.89	1919.07	-3025.15	-55.1327	-568.565	2816.72	-3643	1521.91	2069.21	3036.67	-2862.93	-47.4391	-2897.4	-495.921	-869.782	-1150.67	-1000.55	2.10811	2038.37	170.191	3187.6	-2067.57	-1401.88	1518.08	-2231.4
OTU582	-1327.24	6760.5	1530.15	1419.33	-91.525	-157.261	3815.63	1269.12	1969.47	4844.14	3553.8	-293.004	1856.4	-754.198	325.509	138.982	-343.741	-1767.2	662.54	2525.94	-1936.29	-474.252	103.108	-1343.51	491.743	-250.828	1016.08	-1400.62	-801.961	-943.946	-2394.46	-862.706	2385.84	-635.963	-961.558	-869.128	1121.65	-2.43499	-2360.29	592.816	-566.586	-1870.56	-654.942	-990.389	637.981	-1212.14	-632.975	-1961.23	594.84
OTU583	-12624.8	2027.43	587.869	692.128	1380.54	16.5491	983.351	-658.373	61.0469	550.506	105.947	59.3347	274.433	-494.887	126.344	-539.806	-213.992	-276.665	425.323	62.7424	-336.528	-371.491	80.2512	-91.363	216.004	-50.7383	-141.235	147.95	199.656	156.841	-220.073	-68.478	-85.8996	-78.0464	25.892	123.001	52.0777	-175.679	-248.47	158.923	66.7395	-190.951	211.076	66.5358	-49.0076	33.8306	57.5122	233.767	231.614
OTU584	-12714.6	2073.24	609.243	677.618	1368.47	-7.27719	962.65	-634.763	76.2682	656.426	6.71559	5.25171	419.412	-529.893	195.568	-704.982	-184.904	-365.613	329.527	122.4	-396.647	-359.464	105.488	-98.7959	109.068	-90.3091	-234.973	337.132	23.8878	54.9498	-257.765	-174.335	65.8841	9.80814	39.0579	211.981	42.031	-1.49638	-215.228	243.906	67.1611	74.8288	-12.1739	93.2505	-26.1875	65.9516	136.733	87.3206	40.9455
OTU585	-11474.3	1137.36	706.509	287.21	210.026	-357.096	603.288	-716.365	-402.112	181.481	-727.647	1069.83	710.188	-487.828	327.971	-958.906	-320.012	-363.304	133.382	-81.2646	-215.918	-253.703	215.039	242.455	-125.618	228.162	556.18	-84.587	545.613	1258.12	-101.312	-648.561	-1200.52	-326.693	532.378	-198.335	78.7286	-329.522	-224.184	442.98	360.362	-1506.01	83.9683	-566.133	-909.693	65.1029	-738.791	66.8713	-85.4755
OTU586	-12578.2	2202.49	548.159	853.883	1369.91	3.156	1077.21	-496.346	114.207	676.757	96.3327	-13.8692	336.339	-565.384	190.775	-678.217	-217.498	-402.807	323.926	98.1126	-527.525	-322.078	153.444	-239.914	165.02	-111.437	-198.547	288.692	40.9957	61.1678	-257.32	-137.611	22.8961	51.2853	62.6175	164.274	75.5235	-6.75306	-189.064	171.193	115.672	17.3621	63.9698	88.1954	-55.9479	74.6574	-5.87508	-16.5249	-21.6054
OTU587	5637.18	-751.038	4560.82	-3959.87	-14791.4	1285.54	-3666.53	-3067.94	-3774.07	-3485.45	-1922.42	13382.9	5854.74	1521.28	-1258.92	-6164.27	-1147.7	-81.1449	5128.19	-1995.29	1228.1	-3485.03	-118.32	4637.15	3185.21	560.957	-2566.16	-4232.93	4377.15	5121.6	17096.1	4354.29	-4551.83	7985.13	3446.65	-1873.36	1419.3	3791.88	3357.83	-1631.84	838.921	-45.9467	2896.68	-3055.37	-1442.83	-6234.08	1449.82	-1554.75	1130.51
OTU588	-12663.5	2195.44	643.329	679.062	1456.93	-7.3112	940.224	-575.464	74.9571	666.356	2.66901	59.6766	435.743	-564.06	172.896	-526.794	-298.111	-259.801	245.863	72.6074	-382.561	-344.425	145.747	-141.121	174.889	-4.26181	-197.493	281.362	167.243	37.6983	-215.98	-103.047	16.6781	21.1756	-108.178	35.184	157.621	-71.415	-111.008	160.382	27.5132	98.5002	42.7888	140.939	-88.1848	105.188	-3.15444	-70.495	-145.571
OTU589	-12756.9	2138.96	627.52	726.426	1459.88	-8.44898	1000.35	-614.576	121.096	692.153	40.3919	-42.179	349.244	-524.254	195.717	-624.93	-192.618	-394.081	373.847	91.355	-405.349	-313.538	86.2033	-214.917	130.099	-59.9409	-235.008	326.508	55.122	71.5984	-249.722	-118.086	49.0557	56.6043	74.5425	183.332	100.869	-5.08057	-155.62	197.416	115.06	16.602	82.6883	113.775	-49.7542	56.7314	8.35788	-28.6425	-72.0559
OTU590	-12756.8	2164.55	622.692	735.905	1456.67	-2.52543	995.199	-656.123	121.576	683.249	47.9013	-46.1078	359.635	-533.189	188.105	-651.955	-206.203	-392.471	339.535	103.554	-418.22	-334.065	146.621	-208.64	149.834	-78.1468	-232.358	317.294	74.1407	58.0745	-255.65	-125.914	45.6144	41.6501	85.1579	174.175	113.025	-1.33835	-147.953	204.665	112.955	16.2793	72.4105	121.887	-51.6494	65.3038	15.9575	-25.4149	-68.4524
OTU591	2033.7	1654.09	24855.5	-3631.15	-14227.4	2386.5	3411	1714.68	-5084.42	-9404.17	-15177.4	-4795.77	10770.7	5033.25	-8420.26	-22724.1	17576.6	21861	1290.21	-17421.9	5700.96	54382.6	17340.3	-1172.15	5179.27	1569.24	-1059.87	-6630.26	-909.084	-2336.2	1473.38	-582.126	2223.26	595.354	1049.31	683.271	1095.84	-1285.83	-1855.5	-1134.93	1907.32	-1219.22	-646.277	997.055	3024.36	-1536.54	2331.44	674.957	3867.26
OTU592	-12712.7	2103.1	633.397	709.306	1446.14	-41.7085	978.348	-644.895	116.942	686.788	43.4253	-13.5411	346.003	-528.411	172.883	-660.854	-219.267	-386.59	346.346	89.9503	-427.944	-341.556	146.493	-193.987	154.308	-53.9308	-268.011	304.593	53.6344	92.5288	-227.738	-96.6125	43.0199	78.5635	29.2301	157.98	109.895	-9.78001	-145.408	172.618	109.496	28.9988	62.1516	110.58	-28.6447	23.2722	-5.52328	-30.302	-86.3739
OTU593	-12760.4	2163.03	629.889	726.889	1468.15	-2.61386	977.789	-634.111	110.943	679.742	51.0426	-50.1966	357.62	-534.72	176.566	-655.404	-196.141	-390.293	342.284	114.405	-417.119	-338.367	142.697	-194.513	165.101	-56.3644	-215.522	327.817	61.1499	62.9018	-257.785	-117.326	39.2365	56.9077	85.8521	179.936	97.3014	2.33231	-153.979	218.712	131.458	12.6911	68.2773	118.508	-42.9453	66.494	6.92493	-26.9136	-67.4668
OTU594	-11895.7	1373.75	574.056	402.765	859.307	444.917	394.13	-860.105	-910.482	-1096.9	1740.31	-639.106	-125.656	-650.06	1249.04	40.4863	1625.42	652.07	-665.618	204.478	-225.309	-184.902	1186.07	2503.47	-4607.19	-554.367	837.709	-4425.54	-1798.43	-646.515	-498.846	1527.74	1189.34	555.115	1121.75	1472.47	-777.05	562.27	1651.63	946.679	-464.034	450.441	-57.6757	-82.734	-429.269	-56.8263	-253.314	-1178.16	-1482.07
OTU595	-10437.3	2687.88	-341.077	1425.45	426.351	212.491	1724.95	-124.369	135.829	583.678	-298.406	-489.047	318.092	-615.34	0.532903	-720.9	44.263	-410.501	751.711	73.1379	-544.507	-397.738	-90.6716	-212.483	-40.7047	8.5994	-62.474	312.223	183.608	-31.1983	-479.223	-117.377	182.277	146.265	163.58	25.6998	242.033	150.876	-410.276	207.38	253.745	-79.621	102.635	139.05	89.6067	5.26842	2.03443	-240.791	-213.813
OTU596	587217	127329	-92893.6	-295521	-170180	194614	-92989.1	41580.6	102220	282531	98054.9	52102.7	30033.5	16695.9	6433.86	-289.141	19173.9	-3614.68	11293.7	1227.26	6241.44	2151.53	5616.25	392.676	-1242.6	6140.15	-1125.56	-3050.61	-1554.67	-447.53	214.399	-1465.25	3357.34	1410.1	-688.608	1279.3	2864.25	501.454	-2114.66	334.3	1744.09	-611.932	161.118	293.473	-626.605	-253.982	-320.539	-247.84	8.30862
OTU597	-12664.3	2039.89	635.831	728.747	1491.2	17.1275	1000.07	-604.273	122.106	709.844	24.217	-63.4114	313.721	-520.342	181.878	-589.446	-207.39	-377.416	386.334	91.7205	-444.042	-323.771	139.142	-224.426	108.844	-40.7908	-242.797	340.535	46.1042	26.6907	-232.975	-205.951	27.505	91.3818	102.057	134.827	93.0256	-20.0635	-136.634	221.024	107.698	24.3484	80.3175	115.567	-44.3262	58.2504	6.73459	-29.7831	-50.1127
OTU598	-11320.2	195.665	387.464	93.3754	-139.195	-376.677	648.8	-1317.03	-569.851	-477.267	306.758	-70.8557	1113.46	-189.149	-637.759	-353.959	-13.6332	1186.4	723.277	-74.6253	-101.173	-1568.53	-302.959	696.223	241.14	206.577	231.116	-384.845	337.962	1661.75	-126.26	1264.28	-301.56	-625.893	-627.955	-330.767	-597.303	-2848.36	-1470.18	170.973	-204.195	-1181.71	743.279	-630.282	-65.7215	-1262.93	731.637	2996.52	3372.87
OTU599	-12269.9	1855.63	748.678	956.302	1718.62	-145.11	875.154	-590.03	93.7893	694.189	13.3996	37.7056	132.262	-364.415	260.907	-484.737	-106.802	-410.124	434.171	49.3725	-263.95	-315.097	176.869	-202.37	-185.922	-196.913	-45.2008	2.27325	111.912	417.067	-449.898	-320.022	-325.89	-16.0101	198.244	130.992	377.598	322.742	-48.7053	300.672	116.285	140.875	38.1392	295.165	93.1921	-6.70634	45.2016	18.8109	-39.7264
OTU600	-12456.5	1948.04	663.388	716.59	1420.04	-17.6317	949.682	-728.148	77.1304	604.194	-30.5642	125.9	388.775	-516.403	119.891	-630.606	-239.136	-388.908	419.061	103.158	-385.493	-353.859	160.853	-73.064	146.955	-167.447	-288.618	288.746	111.082	62.7035	-150.761	-234.853	-47.6936	156.857	94.4973	122.849	153.23	116.679	-139.402	215.576	49.1468	-13.3681	127.719	99.3535	-20.032	103.844	34.0771	-35.8432	-83.3033
OTU601	-12626.4	2188.51	537.967	607.081	1317.03	185.868	909.138	-635.053	58.1347	851.115	-79.7252	-297.603	239.347	-581.134	84.7285	-547.802	-333.335	-629.691	263.886	81.4229	-336.987	-246.812	155.391	-85.9453	191.34	-143.265	-284.914	302.365	45.0288	214.65	-309.178	-82.5262	91.5426	8.62422	134.764	180.647	56.4892	-18.8332	-159.304	190.757	111.571	27.3691	52.5379	160.32	-36.4039	86.4179	24.8683	-45.6454	-75.4677
OTU602	-11614	2694.42	235.042	800.747	1825.59	-112.744	1472.73	-143.275	113.98	423.908	78.785	-201.786	324.995	-726.582	213.909	-689.136	-202.55	-420.212	434.066	286.727	-182.203	-421.515	359.194	-414.906	24.5034	-198.897	-309.682	338.846	-0.991867	24.729	-243.052	-143.461	166.258	-1.43893	81.8581	52.7065	3.11231	-6.56763	-285.176	423.493	193.035	37.1385	120.069	239.655	-69.3577	133.122	116.525	99.3312	35.271
OTU603	-12061.3	1692.88	600.783	395.078	1344.19	15.484	808.28	-627.019	38.0367	394.655	74.7875	71.414	211.54	-553.842	62.2984	-884.718	-321.647	-260.024	392.1	239.468	-585.107	-376.269	143.28	-236.377	204.322	-186.607	-317.189	383.647	154.625	217.159	-357.73	-19.0069	177.163	156.274	-363.15	108.347	133.796	157.783	100.071	132.727	44.9397	-134.14	-55.0935	200.847	-174.69	173.542	193.463	47.4151	-20.4593
OTU604	-4881.76	-4481.38	-484.491	-2222.61	-3840.43	614.444	-3828.77	-2369.67	-5352.58	-7952.27	4986.2	4589.45	1352.33	333.771	-1241.08	4926.03	3111.49	1609.51	-1568.3	-294.996	1671.16	-313.981	259.308	8831	-9377.63	13.9208	2503.01	-9779.79	-2344.68	-1004.16	2675.74	1893.8	307.6	344.578	-2410.21	-2039.69	-390.537	-1315.02	524.717	-775.525	-785.126	-1566.32	1365.55	-91.1893	1319.57	529.224	-248.192	471.974	514.12
OTU605	-12681.9	2160.64	572.6	701.207	1408.01	101.241	1082.01	-607.582	127.8	661.315	-65.1697	-97.2783	389.072	-496.448	225.922	-738.774	-62.2512	-214.728	317.521	100.743	-400.71	-348.973	127.309	-157.662	147.666	-56.7025	-281.992	324.213	96.389	112.353	-163.67	-73.9744	-14.2331	129.311	128.595	208.05	149.42	-121.859	-201.404	163.22	134.918	34.9265	-2.66082	129.16	46.0331	173.275	-128.37	-247.008	-66.3338
OTU606	-11966.8	2436.96	665.958	1153.32	880.677	-65.2558	951.969	-619.968	142.767	491.814	-44.6695	79.2303	811.803	577.133	263.638	-712.584	-460.119	-634.069	339.961	-166.724	-290.828	-696.898	132.836	-74.9574	45.8519	191.604	-490.654	244.854	450.183	209.967	549.992	415.141	-90.3276	433.354	27.4012	75.5808	-238.497	27.1555	566.667	-443.87	54.3137	-269.147	-149.712	385.222	-13.8212	-236.694	255.018	122.138	108.907
OTU607	-12748.3	2156.81	632.004	721.403	1473.05	0.929884	995.282	-625.747	115.995	684.366	50.9551	-37.8336	352.45	-528.151	183.497	-648.423	-200.784	-392.715	341.346	99.1787	-410.442	-339.55	153.556	-211.674	136.132	-76.7009	-227.389	308.568	74.1899	81.6511	-264.352	-137.052	11.7677	43.8965	87.2145	177.572	126.127	8.49401	-151.1	200.297	131.081	20.5476	64.1694	129.35	-46.4983	60.947	-2.85965	-15.5878	-60.5787
OTU608	-12760.6	2161.13	625.324	731.635	1460.35	5.45026	998.037	-622.663	116.099	681.189	50.898	-47.399	364.61	-529.137	183.568	-652.624	-202.285	-395.269	347.851	107.112	-413.241	-339.645	150.867	-205.993	148.24	-68.6128	-236.398	317.04	72.5231	63.2829	-258.758	-123.025	45.3796	45.404	82.0992	173.396	107.558	-5.4792	-153.808	209.103	116.671	16.4817	71.0034	124.243	-55.3853	62.3963	6.12126	-22.8365	-68.9173
OTU609	-12749.2	2136.9	622.049	732.698	1462.24	-6.02703	1006.64	-624.198	122.981	692.588	42.8678	-48.2635	380.218	-533.336	190.163	-665.988	-204.322	-403.507	318.398	109.434	-433.873	-335.356	143.394	-214.7	142.216	-78.0429	-225.509	319.549	64.8174	63.0174	-252.061	-120.176	44.5891	52.5189	65.9775	179.58	96.2824	-7.96402	-155.183	207.038	106.581	17.0874	77.572	125.84	-56.1103	63.266	3.59203	-22.1612	-72.136
OTU610	-12734.9	2175.83	620.983	734.319	1472.49	-9.01466	988.111	-646.54	114.865	679.151	52.7148	-44.0152	362.48	-541.688	186.569	-659.454	-202.422	-397.688	342.7	102.553	-405.553	-338.879	152.438	-215.041	147.244	-81.3191	-236.086	319.945	72.8836	65.8093	-248.008	-123.68	52.2745	34.5697	84.5936	156.614	101.835	-2.04684	-138.947	217.356	108.12	22.8604	69.162	134.239	-57.7474	55.3567	-2.99548	-22.9046	-65.4333
OTU611	-12761.3	2159.47	626.456	723.602	1466.24	3.88983	999.714	-621.636	115.678	678.512	48.8328	-42.9522	351.462	-527.522	186.077	-650.139	-204.852	-391.804	344.264	110.62	-417.238	-335.256	154.743	-204.502	147.069	-76.0715	-237.624	323.29	68.7521	62.0887	-250.493	-122.898	37.1859	48.1208	83.7015	181.218	103.446	-6.29125	-151.222	203.601	119.169	17.0965	70.3828	123.887	-48.3075	63.4719	5.13525	-16.6069	-64.5396
OTU612	-12759.8	2153.45	627.011	727.581	1461.83	0.260138	1000.05	-641.439	121.309	684.067	45.7783	-41.1567	348.742	-525.782	187.377	-646.199	-204.132	-394.013	345.387	110.385	-417.33	-331.079	148.573	-207.796	148.363	-69.2792	-231.076	315.943	74.5006	63.166	-257.145	-132.631	41.1015	54.932	83.1351	178.412	102.222	-7.09367	-146.921	204.708	115.381	18.0037	68.5023	126.759	-45.6385	71.4827	17.867	-16.2541	-66.7226
OTU613	-12671.6	2160.57	618.418	727.427	1483.09	-9.17358	1003.23	-643.454	119.016	696.913	27.4262	-77.203	376.847	-544.84	171.945	-624.516	-236.803	-391.984	330.929	146.972	-455.44	-306.031	128.372	-200.872	121.237	-61.942	-219.876	335.517	51.1259	79.065	-277.458	-120.978	37.9299	45.112	75.5362	158.774	63.3021	22.5698	-181.487	174.731	98.7747	-4.35457	80.8701	130.996	-68.1195	51.5035	5.59487	-40.6726	-61.4672
OTU614	-12140.4	2237.54	575.178	503.737	1651.8	265.564	857.546	-604.434	41.4044	794.936	-75.3084	-256.799	384.811	-572.051	21.4329	-520.084	-324.069	-408.48	456.985	319.865	-663.361	-305.089	143.778	-313.944	90.7854	-138.261	-271.886	239.214	44.2739	-59.0385	-402.996	-154.715	-49.9953	-9.09771	139.26	-55.5014	-114.432	180.687	-236.183	-48.0879	-115.285	-124.497	25.0491	35.3201	126.081	-75.8582	168.776	-179.113	-47.2122
OTU615	-12757.7	2161.25	650.423	724.941	1467.26	1.02427	987.543	-626.697	115.675	678.558	45.4371	-48.7899	347.682	-530.71	188.063	-638.439	-208.398	-387.058	347.435	98.811	-424.353	-340.284	132.858	-218.499	146.425	-63.1469	-253.204	313.374	52.7526	73.0006	-249.668	-122.387	41.3155	44.8969	83.9353	184.472	107.961	-7.13567	-152.126	205.931	122.257	18.7981	65.296	124.929	-62.9467	68.3359	4.23419	-16.0949	-62.5424
OTU616	-12564.1	2217.36	484.257	909.513	1551.81	38.7538	851.247	-948.129	136.935	774.545	-52.0994	-102.637	409.139	-633.576	186.71	-515.163	-209.895	-562.684	393.851	27.5915	-471.016	-246.921	262.809	-339.629	79.4393	-21.5596	-322.956	270.376	123.692	60.3891	-37.818	-181.801	123.85	10.7186	195.489	468.313	-57.8009	19.258	-158.3	205.237	96.3848	-123.025	-334.159	190.935	67.3541	435.209	199.719	20.7311	52.2224
OTU617	-12429.3	2205.81	638.522	690.571	1202.04	-7.23395	906.871	-695.196	103.605	689.761	-46.6303	184.509	405.255	-464.556	157.217	-678.286	-202.845	-437.825	383.287	23.2982	-343.634	-482.221	204.289	-143.112	190.689	-101.261	-253.527	204.98	218.465	151.821	124.626	-13.1276	-35.356	324.645	80.541	93.2166	132.535	54.5824	66.6651	-18.8906	174.138	-104.849	73.6679	50.1682	35.6753	-115.71	75.1389	-193.679	-92.7231
OTU618	-12537.8	2152.34	583.963	585.778	1309.9	235.875	961.86	-776.651	231.5	754.756	115.609	-131.201	284.903	-514.627	288.084	-742.482	-117.058	159.696	344.659	27.8295	-343.604	-563.661	174.406	-207.257	-82.7069	-76.0979	-42.6808	619.58	93.4031	438.132	-191.97	41.5125	-231.969	-232.442	259.208	475.954	16.3659	-470.889	-364.223	521.291	-273.498	374.937	-136.229	-314.586	-179.183	-212.109	393.592	62.7036	-195.501
OTU619	-12228.3	2003.07	561.033	500.296	1045.87	-1.97304	580.965	-768.468	-118.788	350.29	230.599	407.073	668.537	-324.047	-498.875	-406.932	174.432	-203.429	40.4253	117.586	-349.632	-432.019	152.254	39.3379	-57.5813	-30.7592	-454.443	400.48	117.975	255.918	350.839	-13.0934	-221.882	45.6686	-680.127	-154.685	301.189	-124.346	179.376	-216.552	294.55	317.135	-110.448	178.467	305.707	-79.5767	-31.8691	-358.438	-217.362
OTU620	-12706.5	2122.61	641.497	704.937	1423.67	-6.45204	994.169	-634.866	99.8938	651.548	76.876	-46.4213	360.09	-526.936	181.208	-648.961	-189.134	-346.096	347.991	114.024	-401.298	-349.584	133.891	-130.491	116.317	-104.465	-242.878	247.628	70.1405	35.2646	-225.703	-110.459	34.4429	57.3187	83.4118	184.189	110.836	21.9555	-107.28	203.529	118.582	20.3152	78.6533	120.183	-57.2712	100.897	19.5698	-36.2561	-80.2992
OTU621	-12512.2	2117.02	552.081	694.749	1425.76	70.1493	945.666	-665.563	87.8551	733.079	13.9248	-26.8052	366.073	-537.065	192.986	-487.989	-324.691	-326.111	306.76	32.4864	-458.587	-296.444	209.225	-142.679	165.633	-76.8473	-256.964	301.262	105.856	48.182	-158.502	-98.5666	77.4122	57.883	166.584	135.762	177.519	-105.114	-91.3968	336.959	102.777	40.6653	83.5959	190.638	-32.1779	154.842	10.2111	-13.9286	4.36179
OTU622	-12706.8	2169.4	623.14	701.159	1498.05	-1.48172	927.67	-656.762	91.612	659.528	36.6433	-8.96822	417.077	-537.596	116.651	-621.499	-180.145	-357.269	320.536	92.2916	-400.6	-338.862	173.998	-107.846	118.402	-11.3523	-210.966	298.893	70.8034	86.3799	-118.551	-110.916	-53.2439	22.2097	-169.737	73.6344	148.251	-107.126	-169.777	58.9676	125.213	149.308	-38.0415	146.828	43.3673	73.2825	-43.1582	-97.0098	-166.401
OTU623	-12697.1	2061.74	624.68	660.73	1360.15	33.2447	920.675	-656.52	7.10043	507.047	205.348	-60.68	348.189	-532.247	226.1	-557.561	-103.255	-360.537	257.507	129.907	-403.388	-348.831	195.995	-47.3686	-138.084	-94.9515	-168.305	17.639	-59.749	-8.2452	-260.499	-24.1887	148.674	56.3429	90.6829	234.787	45.6293	3.14836	-72.94	240.634	112.475	-16.2532	111.804	114.19	-78.4765	71.2447	-1.41814	-22.8506	-69.3596
OTU624	-10980.4	2204.93	917.183	1535.15	1902.63	346.197	881.705	-843.932	151.702	655.922	-25.7161	126.419	767.612	-470.187	462.572	53.102	-927.903	32.1113	438.795	33.5054	-616.142	-324.904	323.73	-127.958	201.351	-111.93	-373.627	219.044	-132.317	328.81	-287.391	-242.386	139.456	171.284	-33.8076	207.168	235.719	93.1188	-125.274	367.727	139.108	-9.59374	405.882	339.068	-283.173	251.502	-232.312	21.3849	-33.8964
OTU625	-12459	2282.66	617.089	812.574	1547.22	-37.6683	797.199	-605.726	22.3184	684.271	-11.6288	30.5904	375.527	-681.885	247.999	-746.419	-234.477	-315.598	272.723	-3.01525	-194.277	-396.159	147.585	-289.922	62.0715	-113.249	-221.222	287.726	82.5763	63.0745	-279.366	-234.917	-83.1355	46.6335	136.115	164.906	144.866	132.73	-131.703	155.493	49.6938	221.501	104.228	217.146	-119.708	197.448	-275.825	44.6566	72.9476
OTU626	-12559.7	2154.07	520.627	567.412	1264.48	294.53	884.963	-643.707	52.7642	925.219	-73.0948	-316.753	232.356	-577.703	59.7806	-566.108	-363.189	-642.309	272.184	84.7456	-346.753	-211.471	153.52	-108.498	178.532	-120.835	-256.817	317.823	23.1242	151.699	-381.894	-50.0801	17.9859	18.2554	177.571	182.819	63.1688	-69.991	-143.151	196.498	121.228	70.6489	34.7201	119.952	-67.3487	62.7527	-9.95904	-4.46361	-89.9327
OTU627	870893	278676	-240134	347138	-322647	-139437	110543	-315548	74297.7	10942.9	-7741.13	-6399.07	214.927	-3129.2	7533.7	728.111	-2873.48	-3575.86	-1774.07	-2361.39	-2876.56	2519.63	2010.31	2190.41	-1420.33	-382.569	1563.1	2914.7	-1691.78	-385.441	-454.363	-2180.31	51.8349	-25.882	325.502	1684.03	420.379	827.602	469.609	-527.284	452.585	-84.3041	-37.4391	-631.792	391.776	434.182	339.02	542.186	-75.2557
OTU628	-12313.3	2364.44	590.057	855.225	1627.79	-92.3552	794.677	-565.112	7.03396	629.023	69.0573	-35.2071	475.687	-239.971	128.762	-503.603	-204.888	-346.634	191.347	88.7042	-326.816	-385.578	156.674	-252.153	141.852	-25.2887	-265.12	218	259.1	145.964	-279.271	-198.232	-68.8745	104.808	-28.0476	291.184	210.451	122.538	-240.622	93.6097	227.921	281.511	103.886	87.4079	64.5128	53.2144	176.387	-149.488	-70.838
OTU629	-12117.3	2435.28	531.689	703.038	1500.79	-123.254	1050.49	-651.061	94.5651	602.672	91.9374	64.6498	428.787	-513.607	220.405	-716.893	-317.829	-370.3	332.567	27.2617	-358.159	-369.44	138.416	-194.444	151.758	-134.503	-238.415	236.178	202.393	93.3907	-87.3853	-124.459	9.79493	103.353	20.7013	159.149	113.2	73.8574	-64.781	174.701	194.834	156.271	100.907	160.794	-38.5225	19.6768	-21.7747	-82.3664	-79.9181
OTU630	-12331.9	2242.01	625.355	1025.38	1440.15	11.7652	1031.88	-307.189	67.2313	700.274	101.691	-84.2555	283.941	-569.126	211.996	-588.322	-259.934	-402.511	377.696	126.703	-553.024	-314.903	202.508	-251.862	71.2793	-111.419	-215.683	262.678	92.2366	138.578	-240.359	-202.442	-103.218	9.89804	95.0659	188.079	163.6	20.7021	-177.51	242.498	239.852	17.1375	-24.4199	132.537	-59.4012	33.6559	-11.0478	-3.91471	-6.41633
OTU631	-8324.28	2441.49	-339.794	1560.86	64.5234	-772.397	-3320.63	-739.5	-1964.59	-1406.79	1216.35	406.892	2056.88	9050.79	2031.03	-74.0211	-1270.66	385.661	-1717.15	-12.9876	1076.15	-546.226	497.165	3402.1	-2801.85	1061.11	959.324	-3683.06	-366.786	-236.898	1975.85	1650.81	-394.263	1234.23	-991.814	257.123	-977.627	1113.45	1520.82	-481.417	-964.686	884.549	-502.522	214.724	217.074	631.389	-533.104	-395.659	-1342.83
OTU632	-12181.8	1944.46	579.515	541.991	943.185	116.092	910.186	-642.192	-63.4078	508.377	141.425	71.574	486.833	-436.697	117.663	-405.729	-209.406	-156.468	477.661	-22.9738	-430.407	-389.39	181.038	-81.927	428.585	-79.0747	-271.556	264.899	279.609	122.592	-19.2498	-49.8954	6.32921	82.5511	32.9274	160.681	172.52	-139.717	-69.047	341.484	128.863	68.4989	-84.1009	247.353	-6.13484	134.2	-201.598	61.4463	-68.5108
OTU633	-12564.3	2114.17	671.169	710.336	1217.08	32.0347	896.115	-708.163	4.96875	516.766	-114.507	234.149	460.084	-421.44	28.6867	-585.364	-169.917	-430.271	206.484	132.007	-326.719	-347.667	145.953	10.4407	20.4976	58.2879	-259.541	328.338	-34.5124	-29.6053	-204.607	-265.197	94.3012	-84.3468	-149.333	125.154	48.6668	-155.192	-269.776	100.132	292.967	46.5465	-32.0201	181.559	16.7892	-17.399	97.5195	28.1747	185.451
OTU634	-12734.6	2139.8	629.145	743.415	1479.97	5.71428	988.298	-617.493	115.389	691.57	45.193	-28.2679	340.784	-531.616	194.235	-622.99	-204.147	-382.007	351.174	93.7641	-415.132	-331.023	160.439	-196.891	148.142	-68.1154	-217.334	314.848	64.818	72.6575	-265.528	-159.086	5.84819	40.588	93.6309	182.792	127.073	7.95328	-133.762	188.504	126.801	-9.72883	62.3141	130.72	-56.4472	62.1327	-4.4098	-3.33243	-62.1648
OTU635	-12620.1	2077.43	626.982	645.275	1266.31	50.6105	910.31	-664.778	13.6344	553.597	116.092	-2.45554	381.74	-527.672	252.906	-635.271	-136.166	-365.971	379.244	108.386	-444.077	-402.565	139.295	-219.602	110.058	-117.119	-222.59	238.839	98.8622	74.1491	-194.592	-61.9114	68.857	107.395	102.834	198.78	80.3263	79.3822	-79.5769	220.132	101.212	-42.7225	156.164	114.925	-45.5676	32.8553	43.711	-21.323	-47.087
OTU636	-12310.9	2281.6	1112.85	816.693	1500.12	6.47411	1174.34	-719.052	193.738	660.939	62.3203	-163.029	457.123	-579.494	195.148	-487.273	-389.138	-383.993	354.413	296.133	-511.991	-373.315	108.649	-240.941	100.992	-46.5339	-217.02	329.913	-36.9833	125.657	-430.816	-176.832	112.111	6.5994	38.2206	262.44	157.067	-29.5524	-162.102	164.494	74.1186	-98.3527	147.969	27.9307	30.6359	62.5298	-189.325	-12.5909	-110.081
OTU637	-7506.45	1895.28	2223.46	3002.15	790.203	46.9644	2572.39	-799.437	846.257	1050.98	1410.99	-306.358	-213.571	-715.087	-788.975	339.759	-1573.24	-597.338	1064.76	1032.52	-2383.18	-184.264	668.145	-949.046	-121.185	-790.723	1040.26	268.278	-709.568	355.4	-1053.65	-418.114	-146.634	411.539	-667.113	101.143	125.81	703.356	-588.597	-238.676	366.322	444.133	112.804	271.908	-802.098	-728.738	-729.719	-650.318	312.823
OTU638	-4641.99	6504.37	-4006.15	6625.32	1147.42	-2421.6	-15.7744	1122.19	-710.467	638.096	1044.19	-1686.22	707.163	-1231.88	681.239	-1202.51	-46.6214	-782.596	1287.59	453.965	-827.132	45.9265	1305.37	-642.44	-245.148	431.3	-1125.58	111.145	288.989	-709.007	-684.784	-610.554	107.161	-657.196	245.798	225.159	165.452	-245.232	-734.82	196.643	584.151	-1305.26	-159.361	-924.908	-258.559	903.964	370.28	95.6636	419.552
OTU639	-12755.6	2141.71	636.39	724.822	1466.97	-0.997469	995.972	-629.712	116.219	679.447	51.8264	-44.4962	358.653	-524.856	177.361	-646.304	-201.376	-394.462	347.893	108.881	-412.722	-342.765	156.793	-207.207	145.503	-76.9115	-226.19	300.59	73.199	85.1104	-270.937	-125.608	26.813	50.424	80.495	172.5	120.479	11.9026	-155.741	208.835	110.32	28.0708	72.3244	131.98	-41.5954	60.4084	7.91602	-11.3695	-66.4473
OTU640	-12683.2	2146.81	639.524	705.509	1417.78	2.69961	961.835	-615.934	83.0657	646.286	30.0932	35.1872	422.466	-487.461	120.297	-573.506	-211.321	-350.905	285.18	78.7709	-372.608	-332.078	139.298	-182.227	163.323	-31.0185	-246.167	318.142	132.728	64.8457	-239.625	-142.892	13.4577	31.0695	36.4229	117.144	132.156	-32.8525	-144.435	178.484	71.3705	71.4101	51.3648	143.949	-81.0391	79.4596	-45.5054	-36.435	-101.684
OTU641	-3282.79	751.519	415.748	1373.13	-2678.27	-273.488	-5071.84	-1473.82	-3295.81	-4091.34	2320.81	4902.92	2762.85	4165.57	-2936.18	3680.54	1988.66	1774.49	-5052.26	-774.135	1210.22	-1481.73	480.455	2836.72	-3776.97	439.271	-1410.4	-3809.39	702.152	405.553	2664.49	1087.67	850.881	1720.8	290.738	485.632	649.994	-859.123	2838.11	-1167.27	-1912.3	-334.048	487.153	-539.134	-1334.59	201.922	-89.0143	236.086	-50.6678
OTU642	-12507.1	2039.36	629.328	684.981	1266.28	-0.266215	924.821	-620.949	2.37849	510.944	298.785	34.669	386.585	-327.687	-140.063	-330.461	8.56131	-258.01	76.971	107.492	-264.893	-385.111	171.726	48.3632	-207.121	104.148	-297.166	99.5746	68.3731	-30.4246	-274.845	-77.2526	44.2432	-35.2062	117.769	225.7	-46.9211	26.3519	20.4518	180.574	88.246	41.4444	-9.3613	227.376	-88.377	105.701	-51.7461	-99.9025	-292.525
OTU643	-9222.53	-443.441	82.5049	-1122.57	-2529.21	650.328	-898.648	-1431.04	-2184.77	-2866.8	1740.83	2407.77	1218.56	63.737	-127.346	792.012	542.136	-156.669	-703.473	-124.553	416.076	-806.328	223.655	689.233	199.379	411.619	142.195	-673.814	570.584	926.849	1018.05	-530.533	-684.638	758.012	268.164	-1140.02	956.293	170.513	-1927.06	-38.4457	-318.753	-1231.22	1735.39	-196.314	682.249	186.225	125.264	1119.84	2155.58
OTU644	-12759.5	2155.63	639.941	721.444	1460	1.13186	998.129	-629.736	119.473	687.876	47.9053	-35.577	331.509	-518.082	190.314	-641.956	-194.231	-395.184	349.368	114.821	-418.78	-340.809	170.11	-200.257	157.76	-78.4741	-224.658	321.377	82.8696	56.0202	-255.868	-120.19	48.7819	45.5427	83.7242	186.625	97.4434	-9.83762	-157.805	207.228	112.982	16.0561	69.6735	130.581	-54.4726	61.0348	2.36602	-20.0314	-66.0033
OTU645	2053.97	2450.23	1024.38	629.621	-2112.81	1260.28	-3909.56	-2054.59	-2428.19	-1168	-1703.23	8441.58	3123.51	689.607	760.62	1605.83	-1728.91	607.146	708.611	-2761.53	851.995	-2232.07	1495.47	1179.6	420.298	605.852	-1563.64	-2716.57	2609.17	2204.78	7169.66	-653.225	-2096	4564.96	-653.93	-1074.15	3238.77	1706.58	-478.019	-1447.41	-623.067	153.627	2335.75	-991.044	769.025	-639.265	60.3747	-2276.79	-119.419
OTU646	-12754.3	2158.19	622.699	723.795	1468.34	9.69221	1005.84	-628.299	119.474	678.908	57.1144	-45.0151	360.695	-532.024	192.439	-650.965	-206.063	-388.235	331.247	111.58	-408.43	-332.745	140.709	-206.373	157.238	-65.1006	-227.573	307.716	79.028	61.7149	-257.959	-128.683	33.2436	53.2227	76.593	183.362	108.724	4.46183	-148.936	204.59	117.533	34.5081	75.5819	121.561	-56.202	72.9287	7.45173	-19.201	-52.6403
OTU647	-12715.6	2075.12	623.607	707.786	1450.87	-19.2956	989.516	-627.385	106.524	670.718	36.4282	-0.218282	343.771	-516.823	194.225	-640.413	-185.8	-382.753	346.789	92.8338	-389.71	-329.214	127.589	-135.012	131.477	-100.601	-213.554	290.172	103.91	72.3023	-286.25	-181.089	-23.9671	-2.76227	87.3107	145.86	108.775	-16.4426	-158.074	193.233	153.33	-60.1957	50.4653	104.079	-64.4072	56.3312	11.9457	-9.09974	-48.9403
OTU648	5930.44	-33855.4	-2210.16	-228.607	4678.73	-16220.4	4140.6	4257.83	3200.75	9517.12	-6531.31	-3401.43	3383.46	-657.236	6069.24	1442.32	4999.49	-2778.93	-1252.92	1745.18	-1340.45	120.834	1510.39	-3941.28	1761.84	4607	2443.34	1041.84	-176.132	-3043.17	596.931	2757.47	4057.61	-6916.18	-431.427	2619.37	-4594.2	-3562.09	3589.87	-2786.57	2241.08	4543.02	6966.97	-2882.8	-1871.32	-1505.03	-3124.95	-4355.39	1855.91
OTU649	-12752.2	2165.11	623.411	734.825	1453.06	-4.11877	994.131	-660.771	121.685	680.802	47.237	-42.8432	357.729	-533.421	186.465	-656.528	-208.037	-393.083	339.686	102.174	-418.097	-336.485	144.699	-207.81	149.366	-79.948	-233.672	315.305	75.4118	58.8922	-248.505	-123.609	43.3876	46.9168	85.5822	172.84	114.769	-0.699603	-141.225	198.731	117.526	13.3081	74.0579	120.26	-50.6288	59.6591	21.4443	-31.1438	-67.6871
OTU650	-12577.7	2190.98	516.944	840.971	1507.37	-58.5778	895.153	-791.228	112.651	738.252	59.4129	-37.9393	241.217	-595.811	209.185	-645.472	-199.669	-402.094	385.166	117.169	-395.508	-263.799	216.696	-277.273	110.092	-131.561	-294.189	340.474	70.3592	51.0939	-191.653	-251.091	151.39	24.3783	147.712	-9.09224	112.416	-100.035	-89.3759	350.119	104.809	18.7293	76.3801	124.061	-8.75417	59.0415	49.0958	-67.9539	-5.03735
OTU651	-9304.12	-1098.97	-141.674	-401.017	780.683	2175.19	1123.93	-838.945	112.984	1357.57	-1531.56	-4261.4	-2177.88	-536.353	-331.02	-237.773	358.439	-1515.47	-777.106	-20.5796	-518.536	-1029.94	511.047	-1324.88	593.139	-37.1203	438.528	-477.729	-47.6482	-2025.25	885.886	-233.454	-140.987	-65.9594	-1312.96	1099.09	1120.5	163.666	-421.382	173.955	418.417	-566.321	76.318	205.075	-548.351	4.3803	-681.653	-62.2957	-377.628
OTU652	-8812.69	2264.12	470.192	2502.29	2828.72	49.2569	225.727	34.834	-34.3222	549.398	145.015	655.556	927.819	-1428.04	777.024	-724.963	-407.72	42.5967	219.317	-646.734	880.165	-389.236	273.927	-376.938	789.32	-354.033	30.8858	-386.973	-150.278	644.047	-418.597	-1268.43	71.6821	-693.226	135.891	115.22	1205.07	96.6864	269.874	-20.1238	-355.64	1599.87	-759.03	1557.31	-1321.58	-431.974	-1926.8	-264.21	1414.36
OTU653	-12763.6	2152.43	629.694	721.114	1462.48	-1.77565	993.506	-629.883	115.756	682.258	53.287	-44.4088	352.943	-528.985	179.843	-658.042	-210.112	-393.002	340.085	105.299	-421.805	-336.282	148.477	-207.313	145.157	-72.223	-235.719	320.191	75.5032	65.6786	-260.216	-123.613	44.4049	55.0565	76.8641	178.916	105.217	-5.56498	-154.614	202.673	112.806	13.553	69.6762	125.599	-52.9371	60.629	4.47154	-20.9011	-70.2688
OTU654	-12763.6	2158.36	628.699	721.984	1459.3	7.52415	999.85	-630.569	117.354	680.332	45.9875	-47.6959	359.678	-525.8	184.598	-654.098	-200.338	-387.066	343.628	108.927	-416.402	-336.971	146.942	-205.25	148.686	-72.2953	-234.538	318.028	72.8249	66.0162	-251.984	-122.803	39.4389	50.3179	85.2342	179.971	107.219	-9.14973	-153.374	200.85	118.763	17.1458	68.7311	122.892	-49.7492	69.4323	1.97363	-29.1417	-67.6208
OTU655	2394.36	-2131.87	-3369.48	537.229	1340.93	3484.21	2359.19	-3927.15	1274.55	3212.04	211.549	547.254	3044.26	-840.795	1911.47	1311.58	103.663	3230.32	2609.77	-2338.23	101.678	552.558	1341.51	2604.07	1060.68	955.112	-2333.51	-2626.35	5745.81	1805.9	5203.84	-2097.36	-1513.13	3691.57	2342.82	512.27	-338.318	-4864.24	1995	1512.32	1650.57	-4290.97	-3142.14	512.479	1527.33	9145.81	-1360.61	-3386.51	4625.85
OTU656	-12415.9	2348.08	425.707	883.414	1368.42	-45.6176	1130.6	-473.276	106.827	677.018	81.0863	-163.952	427.833	-500.097	133.713	-605.678	-205.455	-388.646	377.369	48.9465	-664.366	-335.413	108.349	-266.953	110.255	-147.043	-64.3887	335.732	-59.7066	-1.48707	-338.085	-163.049	32.8239	14.5369	84.6379	74.8868	108.593	65.5441	-256.042	63.3788	106.207	-9.06878	89.544	66.6771	-66.0947	32.6785	22.7842	-53.8399	-33.2027
OTU657	-12760.7	2156.13	638.179	721.59	1460.23	1.67	997.853	-630.014	118.988	686.617	48.2847	-37.4898	336.715	-519.753	188.927	-643.585	-196.363	-394.74	348.431	113.687	-418.415	-340.019	165.805	-201.521	156.045	-77.3343	-226.245	320.702	80.7334	57.6166	-255.725	-121.012	47.377	45.8858	83.593	185.102	99.0139	-8.91977	-156.642	206.215	113.906	16.1662	69.9679	129.089	-54.2511	61.8956	3.13446	-20.2797	-66.3484
OTU658	-8356.54	4329.7	-677.472	1078.41	3395.69	-883.506	-1491.98	-1146.29	-824.948	839.138	58.5939	-701.157	621.213	-324.124	220.132	-707.818	-334.609	-948.771	939.091	183.081	-1069.2	192.56	89.1209	-423.254	71.5342	47.5197	-742.577	365.759	214.009	-783.202	-1252.85	772.11	-883.256	49.097	-118.001	214.083	-177.438	-391.483	114.696	-60.1595	98.1142	-68.4746	335.398	-305.201	-226.003	797.465	192.568	-133.031	148.588
OTU659	-12758.6	2160.34	629.778	724.452	1469.9	1.12259	988.423	-636.631	113.692	679.364	49.1731	-42.7691	355.376	-534.439	183.854	-658.017	-205.694	-387.235	334.373	104.599	-404.089	-337.028	141.076	-206.795	153.201	-76.68	-223.43	314.094	69.1148	68.3625	-255.788	-133.541	40.0102	45.6362	84.5533	176.261	112.211	5.29069	-149.073	195.679	104.393	40.2454	72.4419	135.366	-60.5771	65.1777	-10.8523	-22.5546	-55.376
OTU660	-12705.7	2099.28	613.428	698.214	1395.73	21.3701	925.34	-680.145	45.8973	587.922	-71.4565	114.991	393.764	-528.548	193.753	-668.161	-240.314	-484.676	354.95	148.079	-429.439	-326.283	203.908	-209.095	116.403	-82.451	-213.003	284.024	58.1684	73.8032	-229.378	-186.209	48.0832	54.3848	72.502	188.833	127.151	30.7308	-273.496	260.645	63.6231	-105.683	154.801	30.5731	-51.9105	120.296	4.07792	-46.8423	-222.681
OTU661	-12464.1	1937.98	665.536	738.899	1462.22	-73.928	992.284	-642.608	99.0886	605.74	-16.8323	58.4553	395.744	-559.865	144.598	-707.228	-272.167	-362.714	384.122	53.9631	-437.983	-294.537	60.665	-61.0719	155.404	-67.5562	-303.901	360.97	82.081	190.201	-180.344	32.8738	98.9078	148.579	51.6368	131.423	179.482	43.0618	-95.9979	235.949	146.492	20.3009	-23.6107	86.4842	-38.4155	23.537	-137.316	58.806	-124.372
OTU662	-12512.5	1863.27	559.438	456.501	1053.87	164.436	673.893	-710.681	-237.073	171.978	737.123	-65.114	329.336	-462.301	281.14	-350.356	434.012	-58.7385	-91.8997	228.077	-457.167	-334.983	286.265	216.802	-1056.17	-337.965	-217.863	-481.39	-335.323	-50.8633	-524.583	232.043	566.997	49.442	-1.99603	540.27	-241.203	414.905	803.079	465.931	131.242	-54.2495	130.015	205.244	-174.283	131.081	92.8014	-238.705	-264.039
OTU663	-12740.6	2139.92	623.408	715.447	1401.23	14.0272	970.396	-656.336	86.8558	623.701	6.24184	41.9439	381.813	-499.413	116.333	-627.613	-170.064	-400.618	259.81	132.709	-399.05	-323.468	138.316	-165.155	77.2034	-61.8884	-252.613	339.206	10.2783	17.7967	-277.736	-188.944	86.6937	-7.26518	30.7892	177.895	101.256	-55.9316	-207.391	189.67	179.893	21.4882	51.3863	125.545	-40.6893	38.944	45.0011	-5.231	39.8003
OTU664	-12184.1	1942.48	621.168	604.804	1051.97	107.406	802.249	-570.226	-35.4058	622.547	-111.33	349.98	664.535	-462.209	-18.3367	-541.73	-164.835	-313.823	210.828	34.232	-421.706	-466.872	121.974	54.2786	226.172	-109.92	-306.673	236.468	195.037	158.129	123.727	-11.9941	-52.6848	205.581	16.3494	36.9579	70.1471	61.793	-184	211.586	-2.78609	-27.4673	88.4602	81.7713	-2.27336	164.811	0.853516	93.5655	-56.2458
OTU665	-4439.61	1098.26	9394.42	-699.021	-6270.11	581.247	2147.32	-229.011	-1714.44	-2876.94	-6670.11	-243.944	6504.83	1819.51	-2834.53	-7977.02	5204.69	6894.45	799.528	-5016.29	2233.27	14611.2	4650.31	464.813	2510.17	-235.287	-1993.22	-2248.84	1035.98	367.641	3125.08	870.288	-834.698	2717.92	2708.75	-182.405	994.664	503.101	-828.449	128.225	-415.516	1629.38	-381.163	792.788	376.4	1200.43	-1236.91	1165.89	-128.584
OTU666	-12520.1	1876.75	764.665	659.117	1357.5	-113.564	972.773	-650.564	128.328	810.728	86.9241	239.705	478.721	-339.383	-117.426	-459.776	100.286	-365.898	-14.5784	140.927	-309.539	-161.739	436.994	410.963	-31.5766	385.247	-514.132	792.74	-94.1274	-55.684	176.381	-264.878	-224.532	-139.276	45.9667	-133.221	-103.957	-110.384	-616.099	-33.2325	-157.177	-198.302	317.292	378.241	43.3214	583.484	212.564	-38.2137	-56.5195
OTU667	-11270.6	2225.29	637.308	612.652	1051.2	74.7785	213.213	-581.664	-477.279	155.588	-63.2426	339.554	863.555	340.967	-583.641	-52.3139	-344.332	15.6897	-41.1016	-252.233	7.64478	-368.208	241.435	446.096	37.4732	450.259	-169.694	307.672	394.621	369.622	185.735	0.474823	-209.226	-363.105	-656.978	-382.386	105.659	-573.243	-461.055	-158.676	-233.971	343.845	-88.2741	388.4	89.9374	247.525	-44.6087	17.5962	140.797
OTU668	-11988.2	1604.31	561.961	450.338	692.525	94.725	441.926	-783.512	-492.715	-297.652	524.257	646.065	591.606	-223.82	-270.699	190.882	397.156	-122.645	-414.992	171.718	-187.126	-383.459	283.397	569.572	-1003.73	-80.5568	-115.183	-677.417	-178.367	-166.932	-119.587	79.4998	234.133	74.2316	104.4	114.266	-34.9489	132.817	26.5092	398.686	-209.128	-136.729	312.772	25.7884	-153.582	287.076	14.2425	28.2607	-65.5786
OTU669	-12574.4	2174.91	814.107	671.319	1300.57	4.49051	962.579	-593.691	72.8626	586.585	-56.2554	94.2929	540.328	-366.508	-187.546	-463.815	86.1956	-241.664	1.98418	90.4568	-338.097	-85.1752	184.95	-305.593	63.9544	-139.356	-272.624	372.513	125.919	18.8503	-246.702	-86.7241	113.68	75.7444	83.5143	90.7494	109.022	-8.63447	-184.824	188.972	132.686	-40.7376	25.3906	105.666	-140.489	129.56	13.9907	-28.6356	-81.0746
OTU670	-12098.1	1997.12	673.79	595.462	1113.47	-176.064	667.956	-807.953	-120.983	360.302	-12.0747	419.155	658.423	-465.444	-159.975	-500.04	-145.156	-335.131	416.746	101.66	-286.647	-405.974	286.076	285.049	232.56	64.9216	-142.456	93.5478	128.558	185.452	443.325	10.3818	-349.97	55.3692	-688.723	-138.621	133.763	-172.9	-73.7501	-100.726	22.3102	366.897	-299.715	52.8887	249.295	109.27	-163.084	-119.055	-594.489
OTU671	83589.4	-83750.7	2592.63	-2935.24	-31321	-44838	-14896.2	-4206.29	2089.75	-515.472	-43301	31327	-42396.8	43038.9	-17955.9	64489.3	48933.6	3161.44	31506.2	10455.9	25956.9	-27618.1	33491.2	-31088.9	48728	-19245.1	30552.2	-40803.4	27796.7	3649.11	-16370.9	10894.9	8698.6	1694.16	-9210.97	2866.81	-7110.04	-5057.31	-5147.45	42.2651	-1109.44	-1002.93	-1475.7	-1381.34	920.272	-1478.11	1026.13	1678.75	-2652.8
OTU672	-12581.2	1956.15	631.785	661.08	1368.95	-82.8316	1016.14	-677.436	101.229	593.82	67.0431	17.6736	566.125	-514.202	40.0619	-662.028	-293.672	-365.365	350.19	86.4428	-418.994	-339.382	98.6195	-148.238	252.83	-190.123	-355.835	327.239	111.245	106.08	-190.549	-58.3114	86.2549	102.66	141.189	181.319	129.124	15.79	4.80209	334.903	87.6871	10.2718	23.6604	145.549	-55.3103	-31.264	-29.5174	111.897	-81.9221
OTU673	-11844.6	1663.24	672.283	615.894	868.823	-120.322	665.076	-406.015	-112.266	707.107	-226.178	307.285	918.007	-271.472	263.981	-364.774	-420.05	496.111	354.556	-369.97	-427.607	-201.358	272.873	424.029	205.202	146.321	-262.346	337.741	357.554	233.082	65.7968	86.6063	-157.978	272.333	-318.328	-180.543	-9.78262	-194.832	-88.7717	400.534	-1000.45	499.618	-439.768	-53.183	-98.0124	381.112	593.788	534.202	84.2545
OTU674	-11421.1	-6.73496	638.514	743.88	1601.97	-1364.12	1069.55	-150.326	379.38	1587.62	-506.827	358.134	-719.347	-452.542	523.492	-825.517	72.9297	-273.007	-167.258	-391.31	-909.688	-523.779	156.385	-523.455	274.802	315.417	-195.126	18.7482	-69.0249	345.295	-430.623	133.037	224.304	-242.458	-1.31196	484.337	-422.307	-414.208	-34.7351	-92.9174	196.533	-163.913	567.022	379.899	368.427	-105.372	-45.4305	106.595	-400.146
OTU675	90237.7	-136558	-21551.7	-66177.8	-85668.6	72413.9	-24927.7	-29010.3	-65837.8	-96788.4	120831	-91423.2	4686.2	-21493.8	138309	43832.1	68209	4300.97	-37130.9	3069.84	2636.92	3840.68	8817.67	-9379.88	7113.95	3838.22	-696.252	10153.3	9260.53	8039.21	1056.93	2412.56	-5035.07	4662.06	-2435.33	-4189.46	-3441.07	-1126.25	-1370.01	-3585.88	-3203.56	106.004	954.6	-947.939	-244.285	1902.23	1056.11	-516.316	4784.39
OTU676	-12763.2	2158.37	628.397	721.95	1459.01	8.06462	1000.33	-630.475	117.419	680.191	45.3952	-48.0105	359.804	-525.639	184.835	-654.642	-199.567	-386.19	343.504	108.936	-416.332	-337.017	146.856	-205.001	148.676	-72.2658	-234.773	318.057	73.0021	66.2609	-251.509	-122.545	39.1409	50.7685	85.5673	180.174	107.451	-9.77561	-153.628	200.689	118.904	17.2234	68.3542	122.913	-49.2098	70.0199	1.30292	-30.3245	-67.5913
OTU677	-12748.6	2161.82	636.925	723.68	1445.71	13.2099	1000.45	-623.3	112.772	677.644	34.6329	-46.0099	365.475	-520.038	178.554	-647.057	-192.69	-389.548	335.983	108.569	-411.489	-342.486	148.62	-198.804	148.219	-68.4869	-242.043	320.29	77.505	71.0493	-244.338	-118.632	34.006	55.505	81.4017	178.329	108.379	-16.9751	-161.935	198.484	122.278	16.9997	64.55	121.137	-50.3237	85.1752	-4.03673	-49.0187	-84.3122
OTU678	-12756.7	2129.18	625.531	700.868	1432.32	5.34067	979.583	-636.054	81.3073	617.023	123.651	-79.7545	371.128	-549.354	280.654	-610.572	-177.355	-388.683	319.105	113.344	-415.258	-323.272	145.438	-201.637	151.375	-100.393	-248.983	316.075	60.4454	50.2822	-274.038	-125.889	47.0829	71.0568	119.556	166.072	96.2728	-26.9954	-167.874	165.727	147.886	18.8277	17.7449	163.703	-24.2565	42.6111	-2.91642	-22.3055	-124.495
OTU679	-12633.3	2231.22	564.082	833.047	1458.59	-40.7637	997.501	-662.504	123.289	690.414	67.4721	-51.8238	351.379	-567.842	232.327	-724.929	-196.903	-378.185	300.191	35.8623	-301.073	-376.939	139.81	-262.448	150.955	-122.765	-231.701	330.699	42.4949	-6.23957	-268.475	-77.0847	120.267	-38.1487	90.1429	15.8406	135.992	-0.388666	-141.639	256.457	61.9385	10.3567	98.3757	154.179	-71.3869	77.8219	22.0776	-44.0184	-67.0312
OTU680	-12760.3	2153.84	627.305	727.151	1461.78	0.555895	999.78	-640.619	120.959	683.843	46.1078	-41.5137	349.549	-525.868	187.029	-646.544	-204.235	-393.92	345.312	110.264	-417.293	-331.525	148.488	-207.724	148.394	-69.5361	-231.229	316.094	74.2729	63.2649	-256.982	-131.981	41.1259	54.325	83.1272	178.429	102.499	-6.92769	-147.303	204.484	115.577	17.8941	68.7197	126.438	-46.2521	71.0084	16.9497	-16.6606	-66.81
OTU681	-12760.9	2157.89	629.295	726.937	1463.58	3.52849	993.671	-626.286	115.838	684.617	51.3919	-42.0467	353.193	-529.014	185.301	-650.843	-205.064	-392.021	343.827	104.474	-412.581	-335.062	148.946	-210.606	141.849	-76.0839	-231.311	317.295	69.6811	69.7171	-256.77	-132.725	23.4718	42.0681	87.7962	178.973	109.98	-0.514501	-148.167	199.201	132.274	4.46951	60.5141	122.946	-53.197	62.9267	-7.70958	-14.7662	-61.8528
OTU682	-12560.7	2063.96	712.499	661.102	1344.78	-57.0588	939.541	-654.876	77.5813	690.439	-6.26283	-131.243	430.551	-519.879	104.129	-720.372	-55.5564	-69.3497	403.568	85.6942	-347.112	-332.532	102.251	28.8709	148.656	-95.1298	-227.458	297.311	84.7593	143.532	-65.5358	-132.57	-204.777	-88.9305	-168.569	165.822	128.486	-50.9796	-154.266	156.804	1.62532	361.856	-158.759	-25.9932	38.0342	119.009	245.689	74.326	-158.376
OTU683	-1415.6	1469.98	-1312.85	-546.11	-267.138	1374.04	-2868.24	-422.692	-1160.1	505.658	-271.298	2804.93	632.377	251.528	-1880.83	1205.67	-702.022	-25.8342	-27.9859	-454.333	-523.222	-27.967	656.851	2340.95	-739.263	1133.16	-379.523	-127.087	892.128	929.062	1661.77	-265.242	-2472.99	230.26	-2092.32	-2277.67	393.112	191.948	-708.265	-1569.85	-1795.77	731.582	111.53	294.014	1511.09	209.382	1162.58	-580.23	382.856
OTU684	-12391.8	2002.27	678.256	628.634	1126.54	61.5005	795.754	-699.07	-118.335	336.947	-97.4562	334.159	477.929	-492.665	118.979	-618.144	-159.521	-380.542	249.566	65.7535	-352.416	-296.928	179.544	104.857	-94.2052	-84.3596	-211.719	80.9688	-27.0845	-15.3503	-221.304	-237.952	53.978	22.7929	-69.3596	138.775	153.558	-20.4347	-230.981	222.74	177.057	109.579	53.8426	64.3236	-26.2155	99.5793	-57.2397	-67.0441	-84.74
OTU685	-12754.8	2129.54	630.278	719.478	1463.11	-21.5442	994.776	-624.374	117.773	691.947	37.4487	-45.654	360.309	-524.4	181.731	-639.971	-197.692	-390.819	353.781	109.465	-410.737	-338.97	150.017	-210.625	152.102	-80.8502	-221.971	300.08	79.9273	74.1267	-270.545	-131.527	39.6908	46.9483	79.2371	163.759	99.8019	-10.9686	-145.813	200.478	121.205	26.8196	83.9001	117.154	-42.9463	69.1108	12.2341	-19.5447	-76.9077
OTU686	-12237.8	2155.21	501.897	627.687	1108.05	-22.3451	539.368	-639.051	-81.3968	548.429	-46.8279	494.316	464.473	-450.437	-33.512	-834.407	-116.373	-360.914	225.901	8.95325	-383.945	-443.318	145.927	196.439	27.2531	224.011	-197.488	294.075	-141.334	8.33388	16.8672	-189.017	66.0583	364.983	-310.79	50.0403	298.215	-106.177	-337.222	102.359	406.824	100.312	-105.698	-1.40439	111.435	-235.782	70.7298	-281.103	238.799
OTU687	-4358.05	5350.69	-1040.03	4727.59	3987.25	-2395.91	-6295.09	-474.735	-2551.22	-648.845	616.741	-1519.91	2126.97	11565.8	3310.2	-957.546	-4335.02	2955.56	-3270.05	-675.139	1808.72	215.149	-961.78	1538.08	2162.1	1103.63	2547.36	-11.2023	401.335	-42.5246	-764.223	-1557.75	-470.199	217.634	-81.4842	895.732	1520.96	913.562	-372.397	63.8387	-904.762	1266.72	967.493	-1459	-923.89	1567.47	-306.442	-1185.06	-485.38
OTU688	10037.2	15091.3	-7385.68	-12070.5	5820.48	-1626.19	-6808.28	394.908	-3258.07	-1168.98	-5272.64	-5717.82	371.062	-4548.73	-6391.89	2724.79	-89.5155	6951.13	-3564.61	5223.12	-3803.21	-550.962	-4550.04	8743.32	5433.67	8868.38	9732.77	4336.23	-3973.95	-1308.78	-4829.08	-2649.23	4614.7	-2395.48	2920.38	-2812.09	-12736.4	10426.8	-4416.86	-47.3914	-196.906	-5184.85	-5809.79	2336.04	3685.8	-3446.05	-1666.35	-1426.1	2456.67
OTU689	-11335.4	1176.32	633.121	122.958	-356.432	239.207	191.05	-750.566	-807.554	-586.421	-140.283	1593.54	1240.63	10.76	-892.595	-44.549	622.507	9.67585	-432.43	293.657	159.423	-375.321	-53.0814	600.444	-168.122	137.654	-103.542	104.56	119.295	270.032	248.91	-347.81	-53.3588	-194.858	-555.913	-162.407	-43.6787	-150.928	-1249.67	322.662	-397.134	28.6065	91.8008	-206.137	-22.8161	615.594	298.921	821.098	1126.8
OTU690	-12140.2	2211.95	566.237	797.337	1534.27	153.17	1075.35	-577.626	207.612	979.11	161.546	-12.9487	404.115	-527.285	255.886	-592.969	-233.916	-326.434	309.109	89.1165	-406.551	-350.146	185.411	-188.193	201.108	-64.5602	-153.289	239.397	73.6222	-64.5407	-338.834	-143.515	151.856	92.9201	5.55856	165.29	214.021	26.0283	-284.516	189.1	156.041	6.45943	90.4943	203.115	-132.848	81.7844	43.0791	-75.2368	-45.7163
OTU691	18424.7	-24363.4	2072.96	263.293	937.984	-11482.8	-5807.33	3932.77	3314.38	1825.88	-557.773	10649.2	-13094.1	4780.95	396.96	1380.47	2773.3	3741.67	-3743.93	-3775.09	-139.028	-3022.94	3181.5	1516.97	-3016.16	3367.44	567.211	-889.157	3614.37	5671.93	3738.76	6887.59	-1205.55	-4227.61	4287.95	-336.832	6297.92	2092.37	372.411	2600.1	1639.03	-1215.95	-324.691	7994.63	4885.25	1608.5	227.044	3677.38	1982.49
OTU692	-12757.2	2142.92	624.719	698.095	1442.89	-10.2856	981.228	-616.502	147.64	648.505	11.4865	-38.387	336.148	-520.549	184.536	-659.065	-210.98	-389.078	355.177	157.387	-399.662	-344.06	155.979	-240.319	162.016	-83.8437	-219.479	316.962	37.831	71.9329	-260.866	-118.883	53.9361	83.7949	77.9096	181.242	142.539	-28.5019	-148.998	201.967	116.48	-6.72705	12.8009	154.809	-111.627	115.075	47.0495	-42.1169	-70.1218
OTU693	-12615.6	2141.57	593.922	692.758	1405.03	62.3512	976.681	-667.797	105.975	695.584	17.8668	26.6005	360.062	-535.099	210.612	-552.08	-266.868	-307.112	305.576	83.9939	-473.377	-305.095	178.699	-133.197	169.66	-39.7715	-263.602	321.658	92.5352	59.9451	-168.262	-98.6095	-21.7821	108.905	44.5387	154.394	187.911	-80.828	-107.852	212.871	121.098	63.2584	65.6572	149.67	19.8486	87.6763	10.1424	-59.192	-69.7833
OTU694	-12723.6	2165.2	632.768	710.842	1463.74	-0.0935077	962.237	-618.188	99.8494	675.543	16.3147	-0.75654	383.633	-541.738	182.039	-581.602	-247.846	-333.979	313.859	72.0796	-429.488	-344.137	165.078	-186.476	142.4	-40.3179	-228.637	311.612	93.6596	53.3686	-235.679	-109.777	27.5973	69.1284	13.455	101.981	140.84	-42.3093	-127.241	182.865	75.0486	35.224	66.6472	124.197	-55.006	78.6433	9.30368	-47.7637	-85.2829
OTU695	-11379.2	2037.09	479.03	-145.324	-343.96	1964.53	1110.17	-2349.96	81.0819	676.053	429.032	-1877.53	-174.627	-187.385	796.43	-2173.16	1554.63	4018.65	936.269	-82.3406	-889.533	-2697.9	-315.359	631.482	-1811.41	490.656	960.403	3095.9	665.886	4318.85	-615.286	1569.36	-2706.16	-2624.65	1362.72	2775.04	-1412.31	-4688.14	-2016.92	3021.98	-4189.89	3443.25	-2299.9	-4441.56	-2326.09	-2560.19	3735.58	1031.07	-727.753
OTU696	-12756.7	2146.08	626.605	714.033	1460.7	-4.40359	994.897	-629.908	119.976	696.173	51.8701	-41.0717	355.351	-529.615	187.826	-657.813	-211.256	-385.407	331.915	101.577	-407.8	-335.596	148.371	-204.27	133.362	-73.458	-222.8	321.967	74.9509	76.5121	-260.62	-137.638	22.815	44.8044	93.5464	170.131	107.172	-12.6686	-150.553	208.011	125.223	1.20201	65.9487	112.065	-62.6788	57.8504	5.3701	-23.6824	-73.5403
OTU697	-12724.2	2150.54	613.758	707.608	1424.81	27.5455	992.088	-643.526	111.166	686.283	51.992	-48.5547	354.833	-523.079	193.838	-632.966	-182.688	-375.972	309.713	101.851	-424.471	-326.938	142.856	-207.571	135.68	-84.4471	-243.208	310.592	72.6555	36.0856	-266.061	-96.0768	-2.7796	74.9957	109.816	192.119	133.016	-30.2228	-143.179	200.396	135.114	8.38484	56.007	128.445	-41.1984	65.8112	-22.8855	-26.8097	-80.879
OTU698	-12712.8	2149.1	622.289	733.714	1482.65	-5.72337	999.283	-597.974	108.611	677.947	51.2637	-26.1393	347.861	-541.292	192.862	-655.939	-199.623	-393.127	340.719	99.3034	-395.208	-328.519	128.422	-201.854	131.428	-93.6038	-226.107	290.902	90.9258	88.6298	-265.36	-146.052	-1.09394	51.116	94.7733	194.008	133.793	46.8669	-162.009	205.26	120.745	67.8645	77.3027	137.293	-28.8888	70.7061	25.3296	-15.0956	-30.6502
OTU699	-12745.5	2169.61	616.905	744.071	1459.36	-6.82627	987.921	-673.951	122.733	686	47.7545	-42.3678	357.467	-542.324	192.597	-657.128	-209.773	-384.998	329.714	96.9632	-406.005	-333.164	143.956	-212.087	151.149	-86.3627	-223.705	317.211	71.9158	56.3985	-253.658	-131.132	46.193	35.9901	88.0118	171.669	121.004	6.50707	-145.92	203.169	100.779	30.5957	73.7466	126.742	-53.8337	62.3835	12.8931	-28.9745	-64.2407
OTU700	-12498.8	2085.55	615.019	689.568	1358.14	-11.0318	895.853	-622.888	57.7406	651.573	5.67851	183.922	394.281	-499.934	129.241	-616.097	-272.02	-336.136	300.806	39.1864	-370.923	-338.852	177.081	-81.3911	111.688	21.4693	-218.117	298.454	212.424	111.461	-161.74	-167.558	-66.7957	77.8129	-57.7648	38.6359	150.261	-64.0863	-129.342	144.74	-0.416289	13.6144	28.6455	121.28	-42.0952	66.9973	-20.794	-133.923	-181.538
OTU701	22223.6	22709.8	-3782.77	2995.2	928.105	-10106.1	17018.2	3046.7	2474.42	-3646.09	2053.13	-4694.39	1004.21	-3451.38	3421.84	-1285.95	-914.597	-2090.9	390.785	2499.32	625.204	638.128	944.979	-1830.91	-388.468	519.923	-67.8829	-1415.84	-383.725	-4241.32	-3716.13	-2328.75	3065.39	-2818.04	-531.029	-2847.44	2538.65	771.022	-2840.95	4187.85	18.2322	-1080.09	1757.82	-2371.23	1896.51	-2641.57	-2963.87	-1602.34	451.297
OTU702	-9923.82	-1000.9	229.447	-503.425	-1522.22	-487.593	-541.912	-1433.53	-1907.53	-2840.65	1326.98	1683.47	1445.25	311.468	-1898.37	1450.41	128.475	765.967	-37.1086	-210.405	410.993	-1321.24	-450.889	1068.97	137.156	-26.2818	290.462	-2008.44	271.821	831.323	628.826	1347.87	153.495	-140.825	-1285.76	-1513.23	-170.356	-3147.65	-2131.46	-639.171	526.048	-2624.93	1576.49	-327.532	424.828	-1382.33	190.426	4319.41	5034.36
OTU703	-12335.4	2343.47	532.851	752.411	1718.9	-51.8179	1011.1	-602.458	79.263	605.324	61.2643	-131.39	320.966	-635.152	182.775	-668.135	-260.593	-282.059	312.061	474.482	-430.872	-223.833	66.8257	-175.621	207.554	-65.5135	-298.103	269.236	106.638	112.113	-302.528	-118.215	54.5277	-1.01122	27.604	97.5824	-28.3934	23.8186	-228.49	206.657	118.98	-63.347	171.191	114.397	-100.551	29.7956	9.34673	-33.9001	-97.8634
OTU704	-12748.9	2130.35	629.656	721.982	1471.22	-13.9958	994.505	-631.363	119.232	694.531	36.1231	-58.514	390.378	-537.14	192.898	-648.332	-208.87	-391.219	331.732	115.641	-422.485	-336.281	156.22	-207.783	138.297	-67.383	-235.239	327.615	65.6249	54.6097	-248.223	-128.12	46.4254	54.9271	68.6844	176.247	111.599	4.1871	-152.344	213.967	105.32	22.4849	72.8133	124.741	-62.7221	55.8446	3.96235	-25.3685	-59.1273
OTU705	-12456.3	2066.11	588.033	584.598	1213.23	40.0687	984.059	-673.735	53.6909	535.269	74.9345	10.6858	431.13	-458.477	136.599	-599.998	-43.1232	-281.56	190.274	90.5702	-397.784	-409.958	75.6607	-111.707	135.899	-167.065	-369.349	345.922	101.502	47.9428	-159.197	-22.9833	-46.9543	158.722	240.855	201.084	143.037	-138.248	-86.3251	217.951	133.439	80.2341	-18.0895	89.8917	-42.8601	66.4669	57.7802	-107.287	-131.01
OTU706	-12483.8	2114.93	555.224	511.905	1021.14	150.342	718.941	-630.855	-131.931	475.804	-371.14	459.34	496.12	-523.892	306.15	-780.037	-275.639	-460.664	530.065	159.13	-533.094	-499.605	197.307	-294.474	173.856	-134.322	-197.106	321.898	166.382	145.826	-5.33851	-100.607	32.8022	177.969	58.3542	173.793	221.171	214.425	-22.6193	343.104	141.816	-145.097	437.639	-61.5948	5.64723	-165.988	-88.7044	-1.82521	-196.76
OTU707	-8370.75	-2340.11	694.282	496.419	556.263	-354.004	558.509	-1330.7	-243.78	659.347	430.277	-189.241	-29.5049	535.853	-234.8	328.234	1054.44	-1082.77	1568.69	289.723	85.21	-772.283	739.203	558.699	730.395	-922.798	252.638	-271.821	394.265	-1012.37	608.815	-856.349	-744.923	0.240235	-424.986	-302.083	87.9088	516.758	-694.752	34.0186	-180.529	-656.377	949.95	-284.858	150.759	-443.387	210.948	-546.371	330.397
OTU708	-12492.2	2040.59	766.519	581.959	1140.67	112.247	845.64	-632.859	-95.6814	437.461	202.454	-40.7956	405.165	-504.263	225.599	-549.29	-45.5787	-327.203	296.95	120.895	-361.551	-337.041	264.52	216.275	-463.554	-104.034	-59.5296	-337.15	-165.872	-68.6596	-183.693	40.7138	242.095	35.8877	185.31	242.356	-128.432	72.8077	36.4865	247.535	108.186	6.08168	12.711	110.095	-249.457	193.517	-72.9098	-118.196	-273.778
OTU709	-12747.6	2159.78	617.324	736.445	1453.25	-2.67674	1000.08	-631.634	121.106	692.132	52.3042	-40.4938	351.528	-529.197	186.171	-656.444	-193.761	-389.248	336.486	95.8708	-416.95	-344.157	146.75	-203.751	157.628	-75.6311	-240.449	310.402	77.4152	50.9951	-254.511	-118.955	48.6923	40.4691	74.8379	169.875	105.71	-7.12952	-160.457	206.98	110.336	8.87422	71.9639	123.831	-55.9679	64.2764	9.57152	-29.2979	-71.0218
OTU710	-12604.8	2085.57	619.606	666.546	1356.82	17.8161	935.078	-614.984	74.363	572.683	140.13	119.4	440.577	-348.292	-294.893	-326.933	-31.1892	-274.603	4.96787	127.068	-347.066	-292.147	81.7978	-297.084	121.084	-145.489	-382.563	417.729	165.545	49.3598	-252.608	-119.743	87.3569	30.9512	178.406	86.9323	120.921	-34.6026	-87.4707	255.975	70.8022	-7.93383	81.2564	126.414	-100.325	89.9128	-16.3367	-56.1301	-109.58
OTU711	-12698.8	2062.7	603.506	657.69	1451.31	-76.0282	1025.26	-622.177	142.488	756.424	33.9343	-42.4654	363.316	-529.138	225.924	-709.218	-193.903	-352.654	264.39	60.0683	-417.419	-350.645	137.683	-170.217	42.0421	-33.6475	-158.155	347.632	129.243	157.576	-290.192	-165.796	-93.4513	-26.5379	182.089	180.109	133.188	-69.4203	-151.273	248.284	171.76	-72.5925	19.8941	78.1996	-126.577	34.2625	9.25329	-31.9522	-78.2142
OTU712	-12759.2	2153.13	625.951	720.267	1465.7	4.58418	1003.72	-629.157	117.721	676.793	47.7831	-46.0461	360.511	-526.222	187.327	-651.007	-201.287	-396.321	343.644	117.094	-417.089	-334.76	147.762	-207.041	156.635	-75.7921	-233.534	317.127	71.537	62.9327	-249.987	-126.516	41.2942	37.1298	87.4411	183.844	102.227	-9.77073	-149.673	204.574	121.62	20.6188	77.8189	121.454	-55.5737	64.6303	6.92215	-28.4896	-65.0007
OTU713	-12760.4	2161.78	627.606	713.25	1451.64	11.3987	946.823	-610.675	234.404	645.859	52.7332	-54.8074	361.912	-534.285	184.192	-649.864	-205.437	-397.065	343.471	101.84	-420.784	-334.098	148.477	-199.307	144.568	-73.1838	-232.29	317.915	80.3536	61.6149	-258.054	-127.894	39.415	37.6578	83.4024	177.361	98.4063	-2.59205	-153.94	201.382	117.687	21.5808	83.0193	119.005	-42.9306	58.4746	-0.140326	-16.0939	-67.7901
OTU714	-12726.5	2149.88	677.317	739.959	1465.01	0.193514	996.791	-636.86	117.819	679.271	45.8125	-53.2888	338.777	-530.478	189.286	-639.215	-207.419	-392.933	349.816	107.523	-421.53	-351.02	148.616	-214.772	127.238	-72.1567	-241.265	320.527	69.0058	76.4187	-266.677	-132.204	17.9376	58.9965	80.9601	174.114	111.445	9.77319	-162.463	197.152	125.404	18.5429	72.3867	131.723	-54.5798	67.4959	1.13992	-11.8553	-59.8403
OTU715	-8730.72	-42.544	503.346	302.754	697.317	-263.331	-780.368	-515.733	1495.16	-1473.45	-456.149	2730.82	-719.166	735.404	322.514	-2164.97	-1175.72	-624.478	-448.109	134.69	-254.703	-353.288	64.1497	935.634	530.213	471.492	-1737.59	1172.06	701.305	903.658	996.905	4533.79	3356.34	-187.204	432.22	-3095.75	2686.53	1690.22	1149.5	-1633.09	1171.65	139.579	-1184.26	-2730.58	-1019.95	108.121	-89.9772	2186.96	212.992
OTU716	-9536.35	1978.77	3679.37	272.456	-1128.36	-196.45	872.834	-766.335	-496.682	-283.218	-57.4763	683.219	1675.4	263.663	-543.207	-575.582	688.716	-980.55	908.195	66.1372	-50.7941	-2334.18	-309.432	66.7983	682.499	-224.705	-843.043	-43.6259	1247.82	182.833	2151.04	1101.28	-1084.29	710.365	-276.703	-1206.16	-589.165	684.781	302.039	-469.66	226.611	-226.847	148.165	410.382	-513.402	813.391	981.851	208.407	-158.673
OTU717	-12758.4	2158.87	628.911	730.973	1464.69	5.68217	993.109	-616.195	111.922	679.035	54.9114	-44.963	357.544	-530.645	176.816	-651.625	-202.764	-392.452	344.311	105.951	-418.235	-341.545	150.995	-196.007	161.15	-60.4405	-215.692	327.125	58.1269	66.1579	-259.184	-133.91	46.2578	51.2147	86.7182	193.759	115.481	-14.3881	-135.927	178.033	112.264	5.64174	84.7761	123.996	-65.3418	63.5679	18.7177	-10.7256	-81.9122
OTU718	402.123	-1719.84	-297.553	3627.59	5102.15	-3899.28	-1906.66	1356.18	1588.57	1395.5	-944.316	3353.97	-4634.4	241.343	2467.56	1059.14	-1090.09	1765.27	67.1131	-2580.16	4158.75	705.363	-1865.63	-2242.23	-991.997	399.223	2537.55	379.721	-1934.35	2929.03	-306.89	67.7853	-783.86	-631.304	827.178	-2471.5	2051.62	586.371	494.799	-141.763	-146.73	2719.85	1886.62	-1189.31	1653.7	-689.128	1031.23	-94.9817	-989.926
OTU719	-10467.5	2842.57	569.608	784.765	779.916	-8.70402	1184.51	-302.081	-55.3579	678.503	-119.06	65.2562	426.505	-556.028	196.763	-767.358	-224.098	-635.281	411.618	21.6744	-512.89	-590.954	52.2539	-59.8957	357.839	-12.5014	-402.01	177.012	214.371	232.26	125.383	148.383	138.267	205.98	302.537	213.681	-405.009	108.917	-133.099	236.563	47.6695	53.2569	-78.1206	303.267	-51.4718	303.723	-339.144	-4.91765	13.6812
OTU720	-12745.5	2172.23	614.859	744.195	1469.31	-9.80752	966.523	-636.772	110.474	679.588	53.9533	-60.3044	364.558	-433.72	208.944	-666.37	-231.918	-394.237	334.628	103.116	-413.515	-332.238	141.778	-200.581	148.602	-74.8399	-231.52	310.463	74.3606	59.9005	-250.452	-124.96	37.6779	40.5853	68.2186	171.397	107.972	-8.01754	-154.55	201.569	116.057	24.5033	62.302	118.871	-48.3021	69.9967	10.2225	-32.0134	-75.5617
OTU721	-12122.5	2238.94	514.275	714.351	980.327	491.607	1396.2	-617.849	123.227	473.96	-651.404	-157.157	543.158	-318.548	339.89	-1149.77	544.189	325.918	206.88	118.178	-382.694	-448.228	94.3968	-46.736	80.355	-86.6184	-506.312	374.602	365.317	296.529	195.191	102.751	-186.306	498.299	423.462	349.535	199.319	-558.275	-532.095	119.107	137.91	150.215	-220.128	131.492	386.579	758.323	-682.419	-1071.87	-231.498
OTU722	94720.7	-12829.9	-22743.8	-54145.7	-57176.1	41543.5	-18958.5	-2134.54	-23624	8200.42	-22914.6	-11351.1	-6601.51	-4035.52	-9576.91	-1864.38	-12170.5	6435.7	974.454	-3144.26	-861.412	-12707.8	-3956.56	14326.9	790.196	9802.87	3466.42	10021.8	13583.2	22038.3	12506.3	11637.7	4288.99	-8861	25120.4	11284.4	-29727	568.348	735.049	3854.75	-12553.2	8813.98	-13235.9	8334.57	1132.14	3707.58	-7484.35	8866.16	3076.51
OTU723	-11273.6	4.87152	433.133	-1132.44	-979.23	1077.9	-291.941	-977.469	-1294.44	-541.389	2497.89	-238.064	1506.34	-538.872	1463.11	-1301.72	1142.66	1225.95	1099.84	338.556	-1011.85	-322.953	535.005	-280.059	-1069.22	-652.807	-920.011	1280.28	-52.0753	1484.54	-2730.01	-414.241	1365.27	-1233.95	-3363.48	841.124	-161.442	2423.7	3203.57	1594.02	391.542	-590.748	1034.16	1028	24.3992	1548.46	927.395	-165.739	340.441
OTU724	-12758.6	2161.06	636.287	723.134	1473.6	4.42541	982.517	-630.632	111.37	680.881	51.2129	-46.7011	360.133	-531.419	180.881	-656.389	-200.613	-395.651	345.296	112.627	-415.414	-338.841	146.379	-210.151	148.938	-77.125	-236.442	316.473	72.7264	71.1514	-254.902	-135.639	48.9235	48.2007	89.5193	188.749	115.733	-14.9716	-146.023	186.129	113.633	19.8382	73.2937	124.456	-63.5354	62.1226	5.35732	-14.776	-66.7758
OTU725	4773.8	652.872	-813.66	-501.527	-9124.43	1136.34	-1199.27	-1577.23	-1461.51	-3820.92	-6750.96	8938	3907.78	2028.82	-375.913	-5796.53	4999.59	5609.31	-422.561	-1939.67	2403.69	-2811.58	-2043.39	6459.16	4841.02	1671.78	-3056.15	-2163.49	808.808	5906.52	13525.9	2876.48	-5129.69	8040.91	-859.043	480.79	1582.02	-1205	634.143	-2621	-844.058	4415.94	-4797.37	-3675.09	5745.28	336.599	-8729.54	-12409.2	-3697.36
OTU726	-12421.4	2422.81	376.61	873.028	1666.98	-169.882	697.947	-631.851	16.3819	674.309	120.758	-255.289	516.013	333.999	447.537	-710.542	-530.264	-330.528	259.501	56.6358	-394.553	-263.75	94.3723	-158.827	196.197	-34.5452	-146.926	235.456	88.8294	24.4136	-341.562	-154.888	82.8894	34.8028	67.1772	169.118	158.708	92.2686	-266.623	232.356	124.372	120.729	170.498	85.1015	-56.2415	104.022	62.2616	-62.0033	-22.3333
OTU727	-12760.1	2160.6	632.154	722.049	1459.03	1.02615	1001.61	-628.172	119.117	682.064	52.4702	-41.7653	352.038	-529.392	187.149	-648.066	-215.49	-379.484	335.486	114.399	-414.386	-331.327	140.61	-199.94	157.011	-75.0074	-231.308	310.584	76.4453	64.737	-251.322	-126.327	38.4374	49.854	76.9479	182.895	108.886	-2.46595	-146.033	200.054	118.689	22.5094	74.1692	120.309	-52.5829	70.3186	11.5124	-21.6721	-70.3307
OTU728	6063.89	-15824.4	-4461.84	-2821.55	3324.16	8635.41	4013.25	-1528.7	-264	-437.974	209.928	-12506.2	-2410.13	-2422.96	-6310.63	2159.78	-7784.85	-5545.8	-669.177	-2363.31	1626.55	-386.83	3393.2	-11912	-3320.55	7531.89	4161.48	1406.42	-1693.04	-5612.13	3940.12	-4316.97	365.369	7841.82	-1339.91	4355.33	-3609.7	108.771	2363.44	1318.94	820.543	1986.26	-2235.12	-4303.3	-2008.92	3764.22	-302.424	-2130.41	2914.53
OTU729	-12724.9	2178.9	613.52	677.689	1447.47	10.3216	1020.49	-643.141	128.604	700.564	51.581	-44.3763	356.309	-514.762	172.555	-651.856	-191.327	-343.385	337.608	111.034	-411.389	-354.195	146.553	-171.293	136.451	-56.2864	-220.847	344.755	65.3618	82.8213	-244.923	-118.977	30.19	44.1138	71.3884	197.969	97.5354	-4.67336	-160.031	181.42	118.438	30.0542	52.7558	138.349	-45.4308	64.205	-11.146	-15.2015	-57.9116
OTU730	-12496.7	1979.12	596.288	549.444	1193.23	2.48213	762.032	-713.718	-130.692	334.115	-75.6949	237.806	595.875	-488.319	-71.4866	-493.044	-212.982	-171.73	269.529	87.7768	-278.701	-433.272	93.1596	138.945	51.4058	-89.5293	-153.044	168.791	-22.4095	-58.5848	-286.439	-228.873	70.7125	-303.436	-466.032	-13.0542	155.369	-389.026	-334.128	156.645	147.996	178.696	-194.965	-64.6339	-3.95051	-63.4317	207.47	175.142	155.617
OTU731	-12761.1	2158.33	626.689	721.682	1466.14	7.76161	1003.19	-630.049	117.933	676.335	47.9244	-42.8755	358.791	-526.279	184.812	-652.939	-203.923	-395.559	342.628	114.388	-417.869	-334.429	145.675	-206.805	151.321	-73.3878	-234.668	316.244	70.2401	68.6571	-252.807	-125.973	41.1245	45.2063	85.18	180.532	105.573	-7.55075	-152.334	207.452	118.622	17.7734	72.5771	126.37	-50.0884	65.6614	9.45094	-19.1577	-69.3689
OTU732	-12308.6	1701.99	520.672	453.652	976.889	86.0773	643.913	-754.185	-239.35	43.4585	277.757	54.9913	372.531	-463.601	92.822	-316.311	203.32	172.091	21.1338	213.048	-324.53	-502.188	226.598	453.8	-837.663	-206.369	49.9553	-465.438	-302.94	20.473	-371.231	162.019	174.367	-71.3918	137.508	328.694	-49.9548	-342.013	-25.0062	477.195	-192.813	-33.8294	-22.8471	-228.972	-393.099	-14.3199	339.501	144.269	73.3144
OTU733	-12730.1	2108.77	626.527	710.312	1477.32	33.3262	1009.41	-633.94	121.544	692.224	55.8314	-83.183	345.037	-534.067	212.03	-638.013	-203.327	-431.962	291.937	105.773	-412.509	-322.431	155.12	-223.002	167.961	-47.3339	-217.992	316.273	94.3882	44.2414	-219.664	-116.766	44.2275	31.7284	46.3805	210.191	111.748	4.09992	-154.628	218.257	111.872	7.10886	68.509	125.754	-69.9887	58.1991	6.67337	-18.4541	-45.4073
OTU734	-12675.1	2068.43	606.049	707.248	1359.47	-34.9172	930.674	-612.739	59.5431	593.966	130.063	-9.01301	427.081	-459.054	40.4727	-473.471	3.52519	-287.65	81.9221	168.091	-379.723	-354.918	124.562	-107.479	-76.4271	-170.432	-268.215	212.32	18.0385	10.3032	-253.812	-46.8468	95.7426	95.9761	132.747	243.542	36.4024	53.6014	-32.4737	273.42	50.8068	52.7261	10.6959	78.4908	-95.8914	82.4355	53.3652	-21.1938	-127.178
OTU735	-12628.1	2095.51	514.339	830.376	1137.07	-58.6251	863.783	-595.346	117.174	425.513	119.849	392.138	604.804	32.4846	-1151.67	399.848	726.815	-94.531	-1211.32	406.866	-342.818	-265.404	-215.061	-899.684	-39.0337	-750.738	-808.851	885.989	230.243	-19.301	-390.374	11.6323	296.974	372.717	740.493	330.222	143.327	276.039	200.893	568.583	29.8531	-190.229	124.175	-73.3403	-319.815	58.5348	-31.3581	-38.0129	17.3433
OTU736	-12719.1	2154.56	648.678	722.865	1421.68	-6.9949	993.752	-633.148	107.829	675.572	55.8895	-30.8951	368.12	-526.488	183.841	-648.616	-197.286	-401.277	315.558	102.083	-413.931	-344.807	142.534	-199.665	144.551	-68.0102	-246.439	319.45	85.058	49.7354	-253.81	-130.183	40.0513	50.6647	62.4852	164.78	103.786	-18.5387	-179.295	187.014	127.264	28.3804	61.191	131.29	-52.0107	67.072	5.7279	-25.3392	-88.3223
OTU737	-8555.34	-7443.13	-904.916	-8043	-10307.1	3030.76	-6504.93	-2710.71	-12679	-19962.3	26405.7	-10846.7	3130.12	-7134.14	32230.6	10562.6	12060	3595.55	-6831.37	1939.52	-1159.39	3644.58	1510.58	2636.62	-6578.06	-8444.42	-4145.8	-3183.14	-5025.85	-2606.53	-9553.87	741.84	4989.39	5214.59	5394.19	-1012.52	-4997.67	-1986.5	3507.37	-8734.79	9364.16	75.5265	-13868.1	13351.1	7671.47	-4375.9	-1709.65	-3077.11	-17503.8
OTU738	-12758.7	2163.69	623.437	731.364	1460.31	1.15972	995.339	-624.492	114.736	680.502	53.3779	-46.8842	361.786	-530.913	180.818	-652.337	-201.296	-394.47	342.55	106.13	-423.431	-336.498	146.337	-208.077	150	-78.5379	-228.197	315.391	69.4714	68.3144	-251.55	-124.615	38.5449	46.6309	83.5804	181.114	102.332	-5.11674	-153.595	201.976	120.186	21.0765	68.4403	121.795	-48.1436	72.1147	6.25897	-15.7281	-64.2287
OTU739	-12668.8	2084.57	592.298	724.959	1421.04	6.2444	957.687	-618.77	76.6036	624.749	48.5745	16.4306	356.383	-482.045	165.119	-529.646	-209.314	-304.991	362.507	55.3702	-407.471	-344.617	152.377	-125.731	148.395	-56.652	-244.952	312.767	119.761	45.8907	-272.698	-153.302	-39.535	14.3311	51.1517	121.454	130.317	-39.6909	-143.833	212.281	37.2966	-9.22042	83.6487	79.5523	-43.3213	101.931	51.8607	8.98575	-82.1429
OTU740	-12756.1	2157.32	635.68	727.485	1465.46	1.00484	991.209	-626.198	114.992	684.394	52.9976	-44.3511	352.915	-531.562	183.275	-649.098	-211.249	-390.021	342.747	102.949	-418.188	-336.298	150.834	-211.795	138.284	-76.0469	-231.05	318.705	72.8585	69.0636	-259.156	-132.874	25.3548	43.6326	85.4488	179.051	113.101	0.651469	-151.389	200.448	132.715	1.82283	60.0964	123.606	-55.5926	58.9234	-9.72993	-16.5628	-64.0081
OTU741	-12761.5	2158.97	626.359	730.226	1457.24	1.99773	999.479	-625.143	117.076	681.06	54.4312	-42.976	344.092	-529.488	184.835	-656.297	-210.004	-388.344	340.776	126.784	-417.783	-328.608	144.956	-203.799	151.14	-71.5933	-240.822	314.941	76.1573	65.6499	-252.311	-125.805	40.1806	45.8982	79.0157	181.07	103.716	-5.93811	-152.215	204.366	118.001	15.1443	73.4279	122.391	-54.5312	63.7271	9.79397	-23.868	-65.8498
OTU742	16236.6	-22234.9	4293.48	16915.9	9062.59	-4773.98	6325.57	8920.24	2475.01	5322.58	-8872.86	10014.2	-16049.3	6254.04	5716.84	34686.3	22250.8	-17057.5	59208.1	-6309.2	22136.9	38483.7	-72528.8	12804.4	-36613.9	-17305	35626.2	30295.2	28549.4	-8548.57	1458.73	4336.58	12160.9	20670.4	-8627.37	2042.79	-2230.85	-6475.79	-3370.95	1577.99	-6955.07	225.42	3047.91	5179.89	505.521	-2188.92	3088.96	-3582.27	1037.77
OTU743	-12575.2	1968.9	626.272	639.893	1287.81	-83.7862	894.275	-677.903	22.4659	563.716	12.5518	125.674	469.419	-493.613	69.6738	-684.549	-205.521	-403.664	395.793	102.588	-309.881	-367.297	84.2825	-48.9856	156.461	-164.558	-197.8	137.502	107.16	61.7189	-209.862	-168.012	15.316	4.10251	19.828	92.0714	130.784	-29.4999	-189.436	163.893	225.893	-30.3136	-31.3589	36.9119	-47.928	-62.966	49.0707	162.63	73.7862
OTU744	59638	-115005	-8364.88	-7725.91	-2681.36	-53117.4	3380.07	13582.6	1465.83	17523.5	-5997.95	-1645.88	-2024.64	1850.69	11148.6	15011.8	13083.2	-3931.3	3737.61	-6248.51	2683.57	5658.11	-13866.4	-208.653	7280.59	11847.3	11053.4	1490.95	10756.1	-5847.97	9780.18	2382.4	-157.574	-39779.6	15466.3	9712.75	-6257.64	-12286.5	9518.76	-8338.66	14707.3	-2922.75	17374.1	-1011.59	-3723.91	-1916.97	-3348.9	-11337.2	939.154
OTU745	-12757.7	2158.47	628.282	731.22	1472.16	-2.13759	978.749	-629.835	112.482	678.774	50.0759	-56.9187	359.604	-459.856	198.69	-658.077	-223.269	-395.501	342.334	110.276	-414.226	-334.984	148.6	-205.938	144.902	-73.3174	-229.773	313.341	70.6856	71.4439	-261.08	-126.918	33.921	47.5543	83.0097	180.363	108.807	0.730576	-153.159	205.224	116.774	21.8739	70.581	124.733	-48.7872	67.4412	5.34654	-21.1351	-68.2382
OTU746	-12558.4	1706.97	562.072	545.16	1213.94	-170.487	885.791	-625.749	-83.0457	290.718	408.643	-85.9498	591.757	-478.968	-137.722	-407.738	-161.058	-289.228	417.012	152.44	-301.47	-440.994	24.6831	-143.121	466.066	-405.703	-369.512	88.5766	47.672	-59.0363	-259.955	-49.9312	67.4053	32.1844	180.748	122.95	162.257	46.1117	-245.823	434.111	52.5099	-146.224	1.14602	-130.521	58.2268	118.788	98.9415	457.745	-160.358
OTU747	-12727	2162.58	661.476	710.776	1426.9	5.76632	987.794	-634.958	105.41	659.128	38.1731	-26.2221	378.322	-503.447	125.503	-617.015	-160.864	-339.943	295.057	96.4658	-397.485	-299.273	146.943	-219.522	156.862	-66.5999	-223.864	319.093	94.2904	84.2455	-236.939	-96.3263	26.272	41.2975	99.0877	173.437	85.6277	-17.6916	-157.869	215.139	65.1582	33.7065	60.9493	115.157	-83.9353	77.4533	-0.670901	3.34002	-75.0858
OTU748	-12530.4	1680.79	605.892	727.843	1520	-313.321	1038.16	-504.642	185.942	921.464	-202.036	-44.1764	325.176	-516.983	313.124	-620.533	-80.8494	-375.537	249.624	102.31	-463.517	-373.168	220.662	-261.783	85.041	43.166	-184.783	268.393	2.33819	156.541	-354.616	-167.767	23.7182	107	36.3595	113.695	-9.59034	-162.921	-68.4527	159.924	159.158	5.4565	260.528	63.536	-15.0984	24.7757	-55.0305	-16.7953	-130.102
OTU749	-12596.1	2137.91	793.089	701.245	1369.78	-19.1009	974.248	-675.063	112.505	708.283	68.4086	48.5655	433.267	-492.721	153.29	-564.292	-161.327	-467.913	396.126	145.025	-371.539	-400.292	169.329	-138.6	149.663	-26.1757	-200.444	227.991	110.252	57.0316	-79.2808	-74.2772	-26.6996	88.7418	0.296159	47.2133	32.8293	-43.105	-229.843	161.728	79.3006	-75.7623	51.8852	132.258	-102.572	285.981	46.5429	64.1244	-186.25
OTU750	-12111.7	1792.53	723.148	528.146	844.808	-7.20079	637.789	-674.847	-240.336	222.973	85.434	599.926	704.825	-254.418	-246.314	-183.285	146.867	-267.55	-68.6252	151.801	-131.985	-408.37	161.095	408.517	-210.965	66.1025	-182.965	67.2981	75.322	-23.0483	41.7292	-134.898	-44.572	-47.9536	-119.837	-91.3196	-40.6497	71.1472	-305.475	156.587	-155.473	-94.778	148.833	145.433	-131.225	358.96	104.293	183.452	115.978
OTU751	-6939.94	-709.127	-1205.6	-1197.28	2299.08	5814.49	1326.87	-886.578	-171.909	1455.53	-3657.61	-6403.62	-1379.98	-863.239	-1449.81	-762.868	110.023	-742.117	-798.397	357.284	-1183.81	-1778.65	-177.466	-1523.81	-60.6853	167.049	-105.64	-441.095	487.267	-3024.91	598.637	-737.153	-328.879	595.194	-973.615	-634.751	280.835	899.591	-559.776	-832.914	146.953	-1218.83	-122.878	96.7936	44.2197	-402.01	-686.407	65.72	-804.9
OTU752	-12743.7	2157.66	636.64	713.026	1444.22	26.7987	998.927	-646.862	117.919	688.215	55.1006	-57.5168	342.206	-521.529	197.329	-655.749	-190.633	-340.389	349.089	104.661	-429.533	-362.29	155.271	-193.54	130.202	-68.848	-217.76	351.688	83.8818	102.932	-255.817	-107.044	17.7192	21.1192	99.425	205.658	90.8937	-61.1709	-170.621	242.03	74.741	53.5547	45.3267	77.6393	-76.2031	38.8539	48.1673	-6.55527	-71.5035
OTU753	-12758.9	2164.04	624.91	721.854	1462.54	2.22272	1001.1	-626.835	117.917	682.456	52.6635	-43.1918	357.48	-530.805	185.85	-651.225	-208.583	-385.107	336.819	111.23	-411.252	-334.382	140.598	-203.411	153.607	-71.2264	-228.535	308.878	76.0481	63.8085	-259.35	-126.273	35.9614	49.7592	81.0615	181.992	111.77	3.08851	-152.266	202.546	120.006	30.4597	76.9351	125.447	-51.9566	70.5253	7.63462	-20.219	-61.3558
OTU754	3870.97	-13792.1	722.314	5512.2	7590.75	-1604.03	3892.22	3324.18	2336.18	3303.36	-1090.83	2348.3	-8911.51	2143.63	2713.37	1514.1	2922.92	-2656.84	3147.58	2274.23	-3026.22	1178.67	6057.12	133.661	146.086	-179.594	689.142	5146.85	-1620.28	-1752.63	-18.2837	1707.26	3344.9	203.358	-851.41	99.4663	10.8494	110.611	982.626	-1630.57	-632.653	2574.98	-175.929	-855.027	-940.193	-1147.28	-2574.45	48.2495	2524.12
OTU755	-12725.5	2135.92	624.494	724.324	1449.85	3.55303	1001.32	-609.03	123.618	686.81	21.2888	-57.9751	367.068	-535.61	202.691	-618.89	-215.272	-402.822	331.711	122.44	-415.653	-334.052	161.852	-227.18	159.61	-59.0309	-222.365	301.659	60.5215	70.0216	-255.675	-136.441	42.4515	52.3727	61.3578	179.084	109.408	-12.5462	-150.425	212.319	127.768	12.6738	65.0018	114.617	-72.3308	79.9505	18.2317	-23.4011	-73.2167
OTU756	-12722.3	2125.63	623.136	705.88	1408.65	9.92557	984.21	-633.573	103.494	670.501	69.8393	-12.6195	367.635	-509.792	169.194	-660.182	-210.587	-384.671	343.899	111.502	-418.149	-342.794	148.98	-186.205	135.548	-39.1561	-239.418	329.079	83.6197	85.7454	-211.05	-120.42	18.3342	39.134	108.099	180.325	115.114	-4.64529	-170.77	204.31	96.7363	15.9609	103.885	124.34	-51.5737	73.7762	20.7214	-19.4823	-51.4358
OTU757	-12360.3	2202.88	574.458	988.915	1496.9	-101.851	1006.07	-617.655	152.879	655.159	37.6232	-41.3932	246.193	-493.044	260.168	-592.404	-220.165	-401.96	403.587	21.1689	-397.96	-332.7	149.096	-276.039	141.184	-38.4252	-236.638	271.745	-5.31652	71.0094	-292.479	-143.421	38.7458	-26.7207	97.3291	146.41	182.146	31.2486	-143.654	267.881	68.3234	67.0853	106.065	182.385	-88.629	11.5711	40.5294	-38.1797	-50.6281
OTU758	-12747.9	2135.96	627.537	721.709	1452.6	-6.47584	997.191	-600.96	133.999	670.028	26.2661	-34.454	331.858	-520.838	191.842	-653.864	-201.238	-396.528	351.676	143.795	-408.674	-340.892	173.905	-226.217	153.504	-75.2171	-224.521	323.164	55.8053	74.12	-259.682	-111.495	57.9086	60.3884	81.1697	173.608	116.934	-22.7356	-148.747	198.257	123.09	17.6202	40.201	139.699	-79.3704	90.1098	16.4662	-24.1838	-63.8716
OTU759	-7563.18	3984.19	561.216	2145.75	2577.17	-377.674	-4131.51	669.169	-2281.09	-369.582	-355.632	1862.42	1309.8	3648.21	1471.15	-3423.86	-1478.61	-622.094	-1433.73	-549.832	2066.05	-970.236	-1245.1	-258.049	560.539	-1084.68	-293.176	-933.397	683.239	862.577	441.723	-3285.22	1641.9	425.297	261.743	2940.7	1665.42	-2392.92	1061.34	-4083.17	-898.108	2111.54	-956.124	-907.648	-2298.61	-568.254	-817.903	730.766	582.587
OTU760	-12739	2124.62	626.327	709.974	1428.29	2.87153	986.823	-644.628	98.7399	650.321	38.4978	-24.8128	381.233	-524.336	163.437	-662.213	-207.444	-384.754	345.039	111.562	-408.717	-343.617	136.697	-176.901	137.94	-80.4371	-239.396	312.727	52.363	43.0449	-270.522	-144.237	63.286	24.0609	54.3036	177.69	116.294	-26.8172	-172.958	203.367	141.907	21.4604	60.788	132.782	-41.5895	47.6117	25.8933	-9.9634	-17.368
OTU761	-12717.7	2172.73	603.785	675.253	1448.59	43.4359	992.696	-621.784	99.6988	701.667	9.40831	-105.602	335.909	-539.121	153.733	-617.377	-238.8	-467.137	325.545	84.8962	-398.224	-318.569	159.565	-167.533	165.934	-100.775	-246.812	318.58	57.8643	111.567	-285.104	-99.8443	51.9203	40.8682	94.6305	190.215	92.7336	-10.8675	-167.491	193.077	113.634	14.9674	74.5061	130.475	-52.9663	67.2404	13.7991	-43.1396	-65.7824
OTU762	-12322.2	1928.35	570.291	629.996	1088.45	-112.829	716.115	-582.239	-107.324	347.308	51.2962	336.396	743.945	-185.922	-464.503	1.45231	-38.58	-77.8225	-78.1089	79.6788	-210.901	-436.854	50.7588	-27.4011	202.863	-256.851	-346.635	241.002	228.004	-81.0184	-145.339	-4.9083	66.6821	-12.858	-220.312	-126.765	163.31	-145.379	-82.6916	151.696	-69.8009	-38.097	-52.0509	36.5424	-131.726	151.055	-5.1495	209.194	77.0086
OTU763	-12290.8	2277.45	447.46	324.778	1360.98	440.758	881.38	-721.184	95.3566	1188.74	-38.0241	-426.174	282.225	-566.3	44.4216	-539.081	-208.912	-873.565	238.554	204.402	-418.563	-141.725	155.832	-139.713	174.699	-170.099	-301.058	282.136	-95.9467	-9.72846	-442.686	-13.4453	-98.5276	24.6564	5.75362	120.742	103.456	35.921	-178.775	116.502	135.32	-28.688	61.8199	111.172	-63.7423	-46.6119	44.8233	43.9637	-74.6319
OTU764	-7477.5	1339.52	1834.76	-1702.21	-5904.3	2557.69	-1284.83	-586.089	-3011.29	-2632.49	-1913.92	4798.18	2144.1	-151.806	1910.1	-4020.67	1323.83	675.327	1678.67	-1716.27	-418.743	1358.57	846.308	-833.315	121.824	512.587	-623.595	1011.93	585.884	1508.16	-1287.14	-2150.37	1851.2	-875.687	-4498.02	1070.26	-931.139	1830.82	2550.51	693.09	1290.05	355.152	-129.826	-99.5325	-454.834	1039.58	-1147.14	-1364.01	1510.78
OTU765	-12761.7	2149.92	628.387	720.709	1459.72	3.64793	999.624	-633.767	118.85	683.169	53.477	-51.9118	360.591	-525.818	177.481	-658.666	-204.428	-385.48	348.016	109.435	-418.259	-340.317	145.722	-202.063	146.659	-73.9069	-237.832	319.183	70.1113	66.17	-256.769	-119.788	41.4996	49.4916	86.9018	178.899	113.439	-7.81837	-150.936	202.011	120.338	11.4946	77.1874	131.225	-50.136	66.2465	3.77354	-27.3877	-61.098
OTU766	-3230.1	8670.65	16373.2	-5737.93	-783.157	-2559.13	4441.96	5413.91	389.949	1807.05	2750.71	-25.2008	4349.93	553.93	1410.58	-2345.31	-1586.7	-5836.85	-3413.08	9573.22	2738.12	-4829.19	-7728.09	-342.08	4422.24	6049.75	3440.73	-2214.73	-945.857	-1846.88	-6298.65	-4625.8	7192.4	-3071.04	3441.83	4283.76	7901.65	-7927.54	13441.5	973.847	-21120.8	-12626.1	-10964.6	-14477	30513	3024.4	-10129.3	-6987.52	8881.16
OTU767	-11601	2650.4	389.017	886.797	1929	-244.155	1017.56	-572.638	54.786	586.98	202.332	163.061	186.596	-794.2	373.726	-830.21	-275.28	-109.915	-73.8572	-61.1243	176.835	-335.801	-102.071	-264.458	233.771	-338.536	-20.6108	-194.294	283.049	185.259	-327.047	-569.495	-336.391	-18.6672	224.086	438.453	726.599	562.117	-163.752	101.219	138.079	1059.5	439.258	337.431	108.904	241.186	213.401	-28.4093	372.647
OTU768	-8358.47	3019.96	199.897	2874.8	1507.39	-1033.66	1554.08	1355.71	385.256	1230.99	1379.91	1518.12	-3775.67	-1829.91	1687.39	-2254.67	-1293.34	1169.64	-1701.31	2472.73	433.41	665.992	-785.008	437.532	1226.27	-411.584	-1303.17	-454.775	1195.86	-272.853	-142	1.61801	571.451	-374.732	-562.451	338.594	242.759	262.152	-41.173	514.805	263.212	611.909	628.659	-109.376	142.436	408.255	408.624	298.241	883.165
OTU769	-7168.85	-192.26	-675.709	-1138.23	1421.18	1945.6	2098.06	-994.528	289.619	-60.7443	-1080.66	-3116.86	-366.192	-305.017	-1043.25	-1143.06	319.83	1164.61	1372.47	479.693	-1345.82	-1994.2	129.801	-567.441	181.327	-567.109	-676.138	-20.697	-52.4497	-1159.06	-451.933	-370.935	327.371	793.436	-298.684	-320.34	463.281	394.468	-174.516	-458.432	733.457	-593.238	254.86	463.124	-208.12	368.238	-668.93	-321.449	-114.465
OTU770	-12722.1	2121.76	617.918	715.139	1435.24	-13.3095	975.968	-619.137	130.746	642.912	-7.88534	-27.9719	363.47	-512.318	155.159	-632.364	-201.563	-370.092	326.642	139.084	-390.778	-349.409	165.279	-206.914	151.983	-73.8272	-235.132	311.881	50.302	90.5269	-276.531	-122.92	32.5432	85.9332	34.7182	174.935	161.979	-29.7719	-157.304	195.417	117.725	28.7274	6.9941	159.568	-65.1464	97.6599	31.2813	-45.6139	-84.9281
OTU771	-12176.3	1456.07	502.814	836.788	1932.41	560.797	1213.9	-720.324	233.25	746.465	-94.3646	-377.148	608.501	-578.888	260.083	-784.06	-59.9454	-692.09	90.631	208.851	-443.229	-371.279	286.07	-454.452	96.6159	208.374	-252.932	289.667	84.9117	-188.53	-184.301	-161.527	-8.10131	211.761	-156.158	236.892	-8.03921	49.7539	-140.746	273.608	-13.7412	13.5417	-16.9979	98.6816	-163.166	-99.7363	-36.1099	-35.4692	34.7354
OTU772	149608	-45762.3	16594.5	30128.7	6567.26	-50967.3	-23979.6	39247.9	16833.6	32143.8	20800.4	72282.1	-100726	-30649.2	32964.2	-60035.7	-24492.8	31400.2	-74412.2	-67444.1	6545.43	-13726.3	-41912.8	11878	20125.1	-14653.8	-8516.48	-13639.2	25606.5	-10809.3	-8376.59	160.901	2693.24	4352.24	-6623.48	4485.42	-9881.17	229.461	-2791.86	-5806.47	-432.734	-4063.46	1135.99	-4293.15	-180.364	2879.64	2523.36	372.666	-390.638
OTU773	-12758.5	2131.25	627.947	715.51	1458.76	-18.7797	997.673	-625.174	117.473	689.896	43.0954	-51.8631	371.622	-531.566	185.919	-654.702	-213.133	-399.083	332.911	110.975	-423.417	-335.574	148.554	-220.331	140.165	-56.6437	-227.059	320.196	73.8778	63.8984	-250.917	-120.527	48.8498	44.8045	88.7203	182.959	101.664	-11.1966	-149.856	206.483	119.557	25.1751	81.3977	132.138	-46.9856	66.3262	8.86442	-22.1985	-70.935
OTU774	-12753.8	2114.45	625.546	716.266	1463.13	-25.8792	1000.7	-624.193	120.188	694.995	33.3991	-61.686	398.41	-535.108	189.353	-661.467	-206.876	-405.418	321.462	123.614	-422.029	-337.002	155.639	-214.673	128.222	-57.7021	-226.687	322.87	64.0033	57.2477	-250.666	-120.309	41.6378	65.8822	61.3059	184.979	105.791	-3.03738	-157.853	212.945	98.987	20.9942	73.8608	125.658	-58.821	52.985	2.65838	-13.9623	-66.2686
OTU775	-12760.4	2157.86	629.164	727.38	1463.8	3.48831	993.389	-625.826	115.736	684.931	51.532	-41.7118	352.663	-529.216	185.513	-650.874	-205.03	-391.943	343.769	104.062	-412.179	-334.912	149.081	-210.954	141.201	-76.4208	-231.154	317.244	69.496	70.2154	-256.925	-133.495	21.7905	41.5735	88.2425	179.005	110.383	-0.0922127	-147.836	198.947	133.628	3.32911	59.5105	122.965	-53.1865	62.6804	-9.03239	-14.1504	-61.2938
OTU776	-11993.2	2560.45	455.046	1222.65	1813.91	-342.723	156.425	-538.454	-231.554	561.552	158.362	-240.419	380.012	-697.047	23.341	-819.732	165.988	-271.757	209.498	115.22	-376.833	-510.499	-21.0696	282.72	784.804	588.115	451.232	553.206	-409.99	-20.3963	-376.57	-27.4453	82.8174	203.715	174.103	169.217	102.431	112.678	-101.772	481.415	325.916	-102.766	150.9	126.01	20.6452	100.902	125.658	-117.255	-144.256
OTU777	-12763	2158.37	628.276	721.937	1458.9	8.2808	1000.52	-630.437	117.444	680.134	45.1583	-48.1364	359.855	-525.575	184.93	-654.86	-199.259	-385.839	343.454	108.939	-416.304	-337.036	146.821	-204.901	148.671	-72.254	-234.867	318.069	73.0731	66.3588	-251.319	-122.442	39.0216	50.9488	85.7006	180.255	107.544	-10.026	-153.729	200.625	118.96	17.2545	68.2034	122.922	-48.994	70.2549	1.03463	-30.7977	-67.5795
OTU778	-12707.8	2159.73	618.438	738.771	1485.84	32.6259	982.573	-629.792	109.984	681.629	28.2188	-43.1723	364.714	-527.368	186.374	-661.556	-200.631	-380.907	348.363	87.9936	-418.774	-353.604	140.3	-211.181	139.457	-77.1047	-255.076	302.056	77.2372	47.4031	-274.261	-116.622	30.3211	64.7634	81.8819	160.646	118.726	-25.1614	-141.308	188.113	107.65	7.05192	83.9169	124.67	-50.6431	69.2581	4.89754	-15.4615	-56.1666
OTU779	-12705.4	2123.84	611.848	728.691	1422.38	-12.3506	996.306	-620.237	102.349	650.013	66.2524	-20.941	366.5	-509.786	149.129	-621.287	-210.426	-346.451	361.243	103.098	-379.364	-345.161	132.115	-148.945	189.118	-77.0469	-230.028	276.448	114.304	60.8387	-235.615	-110.311	21.0149	29.7304	35.808	154.537	106.418	-42.5708	-154.64	181.873	112.39	-15.371	86.5726	118.641	-43.99	69.3112	8.14874	23.6645	-14.315
OTU780	-11135.5	2811.55	676.437	890.359	1125.89	-4.71798	1283.85	-214.793	109.205	754.702	-23.0307	-123.419	436.296	-667.38	308.258	-616.74	-288.447	-420.791	403.298	262.764	-516.218	-524.675	127.637	-75.6622	256.503	143.178	-251.801	254.887	156.848	-33.6225	-375.502	-104.216	187.8	34.6202	118.189	309.931	-41.4784	51.2812	-147.643	355.171	36.9239	-142.555	-133.567	18.2785	135.488	183.485	-235.312	-116.255	-39.5987
OTU781	-12711.5	2138.6	615.47	698.263	1406.42	39.0794	979.883	-618.261	99.8777	698.51	58.4123	-41.8051	348.254	-535.006	190.838	-667.646	-217.344	-405.571	327.98	103.536	-417.276	-325.167	132.46	-192.856	161.463	-61.2195	-246.293	325.949	79.6012	23.6055	-274.612	-107.83	-2.24052	55.9867	54.6648	182.573	104.05	-0.0147373	-115.066	206.197	106.412	34.7157	62.6439	118.543	-50.4716	98.1431	17.876	-11.6106	-66.0174
OTU782	-8144.66	2221.7	567.403	101.128	-1193.3	183.416	-2434.27	-606.661	2158.33	-1571.13	-808.135	2336.4	1872.06	404.168	-528.559	-853.303	269.281	-426.39	320.209	-376.68	-28.9483	-1051.62	166.655	1096.46	520.152	354.66	-578.772	18.6147	622.431	758.654	2897.24	417.136	-658.332	1292.99	-371.723	-52.0815	149.877	485.996	-325.063	-413.842	406.586	43.0493	228.844	-1021.25	1070	-1125.84	-831.941	-740.608	142.862
OTU783	-12714.9	2186.61	635.03	733.297	1477.81	-10.2599	997.308	-626.016	116.485	674.153	52.8895	-46.5782	342.691	-545.795	192.025	-635.5	-219.513	-366.551	333.431	106.706	-419.346	-334.297	120.063	-208.242	163.856	-57.5357	-245.437	300.332	53.6605	73.9179	-257.36	-132.91	44.5409	43.6973	80.3138	183.375	120.789	-3.05036	-146.006	200.905	120.557	32.9821	86.8957	129.512	-77.1227	64.5062	2.56523	-10.5333	-68.1263
OTU784	-12448.2	1299.72	593.08	492.349	1364.35	-656.82	975.804	-399.618	320.384	1119.81	-114.719	-121.236	389.797	-541.049	444.529	-539.328	-97.6711	-377.227	379.847	-164.332	-444.092	-268.783	-427.403	-583.623	145.888	533.04	-1032.78	188.969	-992.039	332.679	-16.121	86.1931	-62.9465	-78.4596	96.0223	520.736	-61.77	435.267	-405.303	8.38561	-193.7	68.4166	177.44	47.3857	-27.5302	-173.916	-46.2341	-122.688	-246.501
OTU785	17976.7	14851.1	-10532.2	8943.28	-8415.45	-66.7154	7071.77	7270.77	4086.36	8686.56	6304.57	1452.08	3490.06	-1963.94	1454.01	-2184.72	224.345	-1696.34	486.576	-507.393	-2176.95	163.011	2280.6	-1916.98	1374.49	-1413.44	767.681	-3747.71	-1308.09	-2511.56	-1434.4	-1323.92	3012.07	-202.933	-571.591	-3593.89	430.353	1128.67	-4002	460.908	696.325	-937.871	-1426.62	-1152.2	-2056.42	-216.511	193.908	-2458.89	427.142
OTU786	-12028.5	1137.35	614.483	623.94	1431.92	-699.158	944.064	-403.272	231.862	815.81	-321.265	82.5491	124.577	-568.294	281.848	-700.344	-243.011	-402.985	223.288	218.224	-377.343	-346.297	194.023	-434.123	80.2224	-55.181	-113.71	255.73	-4.40551	244.074	-413.691	-129.445	100.83	320.886	-109.337	72.0828	83.1871	-114.092	-148.695	135.511	99.6182	100.514	104.626	148.827	-100.05	200.71	110.188	-22.5123	-157.26
OTU787	-12681	2138.19	616.665	704.789	1389.25	14.7793	981.444	-645.402	115.104	674.848	41.7625	-32.3941	357.502	-501.727	165.332	-628.13	-204.546	-391.314	372.779	115.721	-391.181	-321.063	112.325	-203.325	159.659	-75.2099	-230.643	321.141	87.9632	50.4071	-233.397	-104.707	13.3853	74.2333	93.8039	177.543	135.349	5.5756	-123.705	205.863	105.751	15.8278	56.9287	133.784	-76.8057	88.2039	4.72247	-17.9624	-67.759
OTU788	-12694.5	2095.01	621.783	694.465	1352.92	30.8576	927.046	-653.4	32.065	521.941	125.748	27.6913	383.027	-480.209	104.77	-530.552	-77.5253	-339.807	176.193	134.494	-382.172	-325.64	157.371	-103.408	-70.6931	-115.591	-218.784	132.159	-24.3871	-1.02303	-290.025	-84.1779	143.11	45.1946	110.327	220.324	73.3427	12.9338	-107.62	248.618	132.616	4.96535	74.7909	101.036	-83.1957	46.4398	17.8752	-4.12064	1.10276
OTU789	7432.53	4676.02	-3838.77	-2916.17	4155.86	2286.56	-4148	-5253.97	-1680.25	-2023.8	-6332.14	3425.2	1930.2	707.256	967.475	804.132	-4681.08	-1115.89	-162.667	2321.36	-1618.95	740.004	348.449	-1079.86	-623.345	-1721.48	-1697.59	-1107.56	2294.57	-1351.99	-844.394	1152.63	-7842.06	-1101.52	2963.06	-258.485	-36.6048	966.939	-960.671	-1891.38	-3754.22	1398.24	4441.74	-1805.35	912.825	-2936.7	4814.91	-1685.24	-2228.93
OTU790	-12566.7	1998.59	585.538	699.968	1241.55	7.51559	917.327	-657.651	13.771	482.728	221.003	152.124	417.835	-321.874	-267.727	-349.884	-52.6144	-272.702	141.527	105.909	-287.718	-364.877	152.92	-188.348	196.243	100.846	-360.515	366.731	162.928	100.962	-180.596	-61.7514	10.486	-29.3331	21.5584	105.885	84.236	-198.31	-316.646	141.605	81.0459	-117.403	205.041	168.45	4.75621	41.3678	-37.9114	136.895	148.912
OTU791	-8930.35	-5073.47	18.5881	130.65	909.907	-2935.09	1311.57	-353.184	145.931	1267.69	479.401	157.749	-99.2111	85.7873	-596.491	-434.297	713.498	-262.379	1688.15	-127.841	412.38	95.7735	-542.931	1994.3	-81.5769	-718.418	75.5043	920.965	1630.06	-1061.95	-131.244	-873.047	-1129.87	-2520.55	1091.75	-429.825	1070.3	395.665	112.086	338.193	742.164	-1297.06	-552.436	-4.40525	191.713	1139.03	4.9883	589.776	-614.68
OTU792	-12648.2	2067.35	626.983	683.851	1347.97	28.709	893.905	-671.425	7.65145	497.738	129.733	73.3753	367.273	-481.266	134.4	-498.356	-62.5304	-346.771	163.224	128.832	-375.784	-323.46	180.875	-16.5233	-164.784	-66.5913	-165.924	107.293	-14.377	16.9151	-268.898	-137.341	45.7375	14.9484	64.8913	160.745	98.506	6.60598	-120.614	217.43	110.065	10.5524	87.3823	101.254	-84.6682	112.667	4.25605	-76.7912	-47.3285
OTU793	-12681.6	2063	613.177	675.84	1436.83	-71.9191	1005.54	-649.017	102.044	617.047	64.0813	-32.458	438.417	-519.311	99.3233	-653.517	-224.97	-384.138	366.286	101.882	-421.236	-353.419	134.876	-143.376	195.832	-146.562	-284.572	309.404	88.7204	94.2238	-205.921	-56.2979	61.8466	51.7578	77.7609	178.893	62.2494	0.0947393	-26.3816	259.7	104.766	3.19012	11.8312	127.643	-38.1353	-1.72917	-23.1971	95.0229	-94.3011
OTU794	-12302.4	2356.14	649.269	843.247	1433.03	-147.533	872.716	-624.041	-1.52892	559.365	-17.499	-81.2967	396.88	-663.222	151.687	-835.244	-196.389	-219.216	315.128	27.2522	-216.28	-140.286	189.786	-232.363	185.563	-154.666	-292.449	177.24	193.944	78.733	-140.415	-212.147	-7.33482	109.432	177.04	258.997	158.307	81.9267	-240.96	-3.88563	14.2719	234.896	117.715	90.7469	-118.569	243.957	-183.273	-71.8118	45.0191
OTU795	-12724.8	2183.06	604.725	747.451	1460.92	-18.6354	1012.7	-659.685	125.159	663.723	50.1931	-39.1023	345.945	-543.03	191.652	-656.713	-202.031	-400.192	342.561	58.2927	-349.691	-351.397	143.621	-240.811	160.692	-52.1581	-219.523	325.071	29.2188	34.5678	-271.415	-82.7434	42.8721	2.84659	80.2342	112.107	107.08	-9.37256	-122.903	229.137	83.078	-13.3904	66.8521	162.105	-80.0077	60.1931	6.29138	-34.5245	-66.6984
OTU796	-12760.1	2161.4	624.818	732.524	1460.27	5.59113	998.165	-621.858	116.021	681.182	50.9924	-47.5669	365.154	-529.352	183.619	-652.823	-201.989	-395.497	348.172	106.946	-412.899	-339.927	151.184	-205.908	148.192	-68.2469	-236.719	316.965	72.605	63.1774	-259.102	-122.885	45.7544	45.221	82.0109	172.902	107.735	-5.52262	-154.006	209.781	116.561	16.4673	70.983	124.384	-55.5811	62.0984	6.09494	-22.9782	-69.0212
OTU797	-12671.2	2190.42	636.212	785.138	1465.81	-8.85416	1010.78	-657.176	125.939	678.476	59.024	-45.1966	338.404	-540.127	188.965	-655.05	-204.371	-402.567	323.987	130.118	-421.806	-330.232	139.455	-214.946	146.174	-120.109	-232.387	319.549	84.5438	62.7686	-259.468	-132.959	48.9161	30.6877	86.2428	186.689	108.49	2.76555	-160.491	220.498	119.363	39.9629	96.4595	141.134	-44.1145	64.1237	29.8442	-25.9462	-61.7923
OTU798	-12540.9	2163.17	528.687	722.404	1488.94	60.4167	931.644	-702.715	113.335	763.487	29.6658	47.6197	407.378	-566.337	262.112	-489.309	-243.035	-265.889	343.671	44.935	-512.687	-298.106	277.939	-191.056	129.319	-80.6052	-240.331	322.178	88.8714	67.916	-93.5969	-183.822	148.931	91.136	135.349	49.9413	268.355	-209.683	-96.0525	420.968	157.571	-0.54966	62.782	210.251	40.2624	61.1823	49.8736	-15.0666	31.0775
OTU799	-12762.7	2156.88	627.529	725.214	1452.42	2.47882	992.92	-629.961	116.822	674.151	51.6151	-33.7476	365.548	-511.465	146.42	-621.346	-179.453	-384.656	301.318	117.295	-414.931	-334.868	137.626	-226.343	143.207	-90.9829	-248.694	333.638	75.9349	62.0573	-259.035	-120.58	48.3726	56.139	101.358	182.766	106.743	2.5949	-142.437	212.073	115.594	10.7422	73.1452	117.354	-60.7723	65.2928	5.49447	-21.763	-65.635
OTU800	12852.6	12947.7	7775.34	9799.82	10392.6	-3062.96	-15697.7	13893.3	-6786.33	194.197	2345.61	-916.399	2259.41	-4051.92	-1979.72	-4385.4	4867.29	-3.81111	-4366.26	5800.02	6215.44	-8486.99	-2825.09	6505.76	13066.9	11984.5	14684.2	6052.56	-12814.2	2525.73	-6130.76	-17897.2	11365.8	696.334	7551.17	15496	20715	-14436.3	21058.5	-27675.9	-18130	-8720.99	5417.4	3727.43	-9195.58	-1826.65	4559.5	10876.8	-8095.19
OTU801	-12524.4	2071.66	630.588	676.227	1368.78	107.066	935.91	-675.187	47.4509	591.108	-16.1906	-18.9738	382.802	-393.399	280.155	-842.158	-155.073	-200.54	357.988	34.9656	-354.492	-232.876	189.217	-213.12	186.774	-78.1258	-226.47	370.814	114.798	167.62	-244.537	-195.095	-1.58693	9.56057	11.2651	222.881	168.448	75.2006	2.69352	253.367	86.7935	144.352	36.0827	192.018	9.0138	131.954	-154.824	-234.748	-67.0233
OTU802	-8128.62	2175.11	-2266.03	-3146.41	-3484	6036.33	-1883.52	-230.538	-2071.06	5142.02	-3492.31	-6799.1	-2488.47	-1805.76	-3702.71	2703.81	-4387.67	-5521.44	-1231.83	-360.371	1417.57	1539.52	-14.7681	2860.51	1362.92	-1921.1	-1361.85	-607.355	-736.083	2494.12	-3128.54	1767.43	1049.72	-965.687	2466.03	-88.1614	-1583.7	-415.651	-43.3649	-348.063	-86.0987	630.832	-900.692	885.781	564.292	478.54	49.4901	364.443	-265.106
OTU803	-12687.1	2148.66	640.01	745.217	1508.76	-13.3562	974.945	-641.375	107.856	670.166	30.3434	-50.9197	314.711	-542.611	182.848	-629.584	-188.118	-392.369	374.564	129.151	-417.746	-325.108	153.349	-233.984	119.65	-96.2672	-251.875	330.057	70.2026	73.6436	-238.186	-133.634	41.509	71.0374	69.1311	149.905	87.8214	-28.5918	-156.222	217.478	102.428	38.492	68.9026	142.863	-37.9639	68.0363	2.3871	-20.0836	-50.8643
OTU804	-12748.4	2159.87	635.133	735.538	1472.99	10.0156	991.807	-638.823	116.383	681.594	49.0344	-46.2582	364.415	-536.032	182.707	-654.042	-209.075	-387.534	339.783	114.278	-403.356	-338.452	145.562	-207.935	151.961	-73.2978	-228.174	313.113	67.9698	73.2565	-263.307	-128.972	45.3733	45.955	79.4941	177.476	108.277	4.94063	-158.348	198.029	111.541	27.7221	79.0099	134.956	-60.2344	60.9339	-8.35071	-27.3651	-64.0653
OTU805	-12760.4	2162.97	625.362	725.061	1458.75	2.42859	1004.04	-624.847	118.209	680.383	52.0678	-45.0147	359.548	-531.011	187.244	-653.681	-209.777	-390.443	344.348	104.866	-389.926	-342.2	155.556	-215.439	142.764	-73.3514	-230.57	325.6	63.5065	55.9637	-254.643	-122.6	43.3505	43.918	83.9771	171.116	99.8964	-5.16022	-148.875	200.819	113.713	9.26414	78.7691	127.74	-49.8799	67.3381	6.80694	-13.9873	-71.189
OTU806	826315	168716	1.00491e+06	8314.95	-63144.1	-34202.8	62824.5	49201.1	-877.365	-14025.5	-285.613	-17437.8	12848.9	541.15	889.259	2805.37	-4037.06	-7507.86	-1637.6	1764.94	-923.518	-5762.24	-1540.71	-757.814	-1638.54	-534.399	904.572	615.777	-260.709	-125.287	-1219.42	279.228	-596.203	-478.843	190.663	-653.404	-439.196	52.4088	-181.081	801.079	783.859	946.114	305.199	175.675	-548.404	218.945	294.54	219.581	-183.386
OTU807	-12762	2149.42	628.676	723.263	1463.63	-4.33029	993.205	-628.501	116.309	685.016	44.7447	-45.3213	360.815	-525.719	180.256	-644.552	-197.434	-395.453	351.102	112.672	-409.108	-336.423	147.328	-212.666	148.791	-81.843	-215.634	305.821	90.2748	72.4324	-267.109	-121.229	44.4042	49.0919	80.3061	171.468	110.947	-1.5465	-159.373	196.64	118.192	22.6732	65.3485	117.825	-49.131	65.1268	10.517	-16.2979	-74.1389
OTU808	-12719	2162.24	625.473	694.992	1440.89	50.7126	980.032	-666.493	114.536	700.862	68.0405	-62.0571	343.31	-531.775	202.27	-685.45	-189.13	-278.234	345.923	97.4255	-378.384	-386.884	151.386	-214.064	94.9404	-88.2247	-192.243	385.368	68.6841	148.021	-239.046	-93.8076	-18.926	-11.3442	121.176	250.202	88.8025	-97.731	-200.252	247.838	24.9129	96.5147	30.0703	20.6946	-87.3658	-3.98045	92.033	-8.58003	-98.7686
OTU809	-12750.7	2139.99	635.037	733.299	1472.61	2.04119	998.478	-623.138	118.625	684.836	44.6881	-38.0996	345.146	-522.942	182.829	-636.065	-195.123	-397.839	358.083	99.9214	-406.87	-331.667	137.953	-216.334	131.982	-70.674	-216.376	304.935	76.923	89.3602	-270.17	-129.456	21.135	46.524	82.3235	178.394	124.373	13.0717	-152.523	206.92	119.241	25.5962	68.9873	139.964	-39.118	57.8542	1.82646	-17.8072	-65.8634
OTU810	-12727.1	2171.48	626.125	722.828	1486.27	21.1791	974.284	-622.922	102.414	675.696	34.4866	-65.0189	372.842	-516.566	190.849	-680.182	-173.676	-363.071	342.234	115.078	-415.077	-341.373	142.792	-204.553	150.434	-78.8191	-246.002	315.977	80.3842	89.1548	-236.333	-141.301	52.4651	68.1105	109.887	208.472	136.366	-50.4654	-155.033	165.096	118.259	27.0169	66.0365	124.691	-55.276	77.2466	-21.5055	-49.5419	-63.2788
OTU811	-12761.5	2159.84	631.734	718.549	1462.44	3.36962	991.637	-628.753	113.671	680.015	46.6026	-39.6613	364.855	-528.61	181.178	-642.087	-209.761	-386.236	338.979	105.403	-415.408	-337.879	148.524	-203.918	149.242	-68.2549	-230.18	317.111	76.5217	62.9932	-253.199	-122.694	40.2324	44.857	70.6635	167.434	108.932	-10.6313	-150.124	198.735	111.442	20.9397	68.6289	124.517	-55.5338	66.6074	4.95486	-25.0308	-72.1363
OTU812	6450.7	-688.459	1417.39	-5310.53	-11949.4	-57.1148	-5457.3	-4409.48	-5931.55	-7723.94	-4625.49	11873	5344.48	3123.85	-2072.98	4092.75	255.085	-1114.07	6324.57	-2225.66	597.486	-6514.55	2433.15	917.541	5410.8	1850.84	1163.06	-5234.67	7929.55	5412	12794.9	7312.28	-4071.33	3466.52	-4838.91	-5507.23	-482.556	852.951	5291.65	-1871.31	-2666.07	-5506.16	3741.12	-1198.36	2534.46	-5931.72	-2742.97	8270.87	-513.332
OTU813	-10952.6	1900.81	518.665	579.739	1423.34	232.237	860.411	-579.452	-198.394	429.275	-53.5449	140.355	313.145	-397.467	-230.817	234.522	-275.527	-290.403	439.483	138.354	-491.855	-232.526	144.702	147.806	-79.9215	84.1332	123.346	197.115	242.5	107.489	-505.112	-501.848	-210.513	-142.205	-13.1372	-47.5445	223.603	103.082	-434.669	-49.4151	-145.529	297.462	174.501	113.311	-116.167	-29.4754	187.718	-57.9746	28.1372
OTU814	-12762.4	2151.22	629.366	723.586	1463.65	3.01959	997.334	-631.895	118.035	682.836	43.8	-41.6975	345.886	-522.367	182.788	-640.193	-199.368	-391.949	350.291	104.094	-413.882	-339.119	150.007	-219.518	157.551	-64.975	-228.971	301.773	70.73	63.9913	-254.636	-127.576	39.1413	34.2068	83.9044	186.512	103.733	-5.53245	-151.276	202.436	121.792	19.0729	68.8507	128.071	-46.4909	70.2497	5.76807	-19.8967	-71.7604
OTU815	-12759.4	2141.79	629.506	720.652	1462.5	1.49544	999.358	-629.719	122.102	691.282	40.8778	-46.081	341.262	-518.58	184.969	-647.918	-189.469	-383.667	352.326	101.074	-417.174	-347.719	151.162	-209.986	157.285	-70.304	-243.536	311.044	57.1385	61.468	-258.519	-116.721	40.6882	47.1459	76.4878	188.614	106.059	-4.49396	-158.993	199.035	114.557	10.149	75.2741	123.087	-49.9108	57.2909	-9.46167	-20.5379	-69.8244
OTU816	-12722.6	2151.88	690.379	717.806	1418.92	-9.61825	993.407	-637.663	108.5	678.565	50.0472	-55.2445	387.583	-518.849	173.043	-644.184	-177.053	-398.195	367.991	119.177	-403.561	-373.018	132.732	-183.095	151.539	-77.3457	-242.587	312.406	76.0335	54.2248	-200.598	-113.415	6.45736	52.2579	66.8493	143.443	95.3896	22.6453	-166.422	183.49	109.532	11.8673	73.1671	126.881	-72.6064	136.241	23.8124	2.62636	-73.589
OTU817	-12762.3	2156.87	632.729	725.655	1455.43	-0.228524	998.933	-638.662	118.556	681.102	51.0966	-48.8103	351.662	-527.183	181.156	-654.855	-207.251	-390.14	342.864	104.102	-420.333	-339.689	144.286	-207.017	147.594	-73.1016	-233.611	318.956	72.1576	60.6473	-258.634	-126.081	39.668	48.6645	79.6722	182.18	106.03	-4.28839	-156.111	197.044	118.296	14.5289	72.3579	123.944	-50.952	67.5327	4.82886	-19.4713	-72.4056
OTU818	11550.1	-11378.7	-7069.14	-6012.48	2353.28	28656.3	-1122.65	-4710.74	-325.497	9546.48	-3975.67	-13073.2	-3425.5	-1958.08	-7642.12	-3015.94	-7284.05	-3676.28	-2038.02	5049.04	-3394.03	864.969	-3521.2	-6129.34	-1370.32	8116.76	-718.181	-1585.81	314.006	-9498.77	-5524.14	-6126.95	379.539	4573.33	7763.56	-10071	-9340.16	1089.85	3853.19	-3771.67	-1125.56	3969.62	-5607.27	-2231.84	1296.79	-5419.86	1392.33	5865.07	-6582.94
OTU819	-12754.1	2163.62	629.474	727.663	1463.35	4.91136	1003.98	-635.026	120.333	681.247	52.3725	-44.145	359.611	-533.06	185.773	-647.366	-218.198	-379.527	336.31	120.601	-409.891	-331.08	140.503	-203.387	153.231	-71.672	-228.01	310.123	74.2284	69.0245	-263.603	-124.394	36.8113	50.0025	76.7616	184.944	108.514	2.10572	-152.786	199.38	123.002	26.7144	83.7158	125.909	-55.0379	70.7858	-0.269091	-19.824	-64.8883
OTU820	-8957.72	-134.445	-241.166	1755.49	1543.39	-233.314	-577.543	221.828	-563.804	765.647	-1917.91	1843.45	-272.004	146.444	1509.22	3930.51	-2400.08	2429.92	254.084	-2251.43	-2324.65	223.526	1688.89	804.548	-340.184	946.117	-1495.57	346.67	261.394	-844.59	-584.155	-806.784	-907.137	3344.85	-558.989	-1776.99	1917.53	-569.561	651.813	1439.73	-2093.82	-0.29544	1345.62	-1217.22	827.71	1671.52	182.714	483.385	563.383
OTU821	-12762.6	2159.32	628.292	721.271	1462.76	7.36147	997.901	-631.146	118.479	685.168	50.5238	-43.3496	361.329	-527.171	186.638	-643.52	-209.035	-386.875	344.116	106.463	-421.947	-335.15	150.32	-206.23	149.096	-71.0591	-231.909	318.003	73.0156	64.3195	-252.144	-125.613	43.986	49.4046	85.0564	178.177	110.619	-10.722	-149.355	208.969	120.474	16.8625	70.771	124.885	-51.8725	67.4843	8.44572	-19.3142	-65.592
OTU822	-12226.6	2031.26	1113.25	557.534	893.998	89.3878	961.753	-580.594	-116.833	331.957	-484.203	190.107	718.525	-427.075	98.1325	-1223.92	115.129	-75.5491	395.204	-252.534	-279.106	737.85	483.595	-190.048	322.139	-63.2872	-302.528	101.889	50.0036	70.0443	-23.5314	-258.648	114.216	127.787	158.702	215.721	128.349	-39.1029	-295.608	202.362	135.959	26.8047	67.3358	34.3476	4.17921	64.9842	-64.2593	-126.696	-117.355
OTU823	-12758.9	2148.42	626.948	724.77	1470.75	7.52733	1000.51	-626.529	117.703	678.274	47.443	-37.9332	344.214	-526.297	191.882	-654.052	-203.972	-392.405	339.732	115.276	-417.883	-331.242	155.103	-200.867	145.958	-67.3908	-240.206	333.854	70.0562	69.9613	-254.279	-97.7003	61.1277	35.3508	89.6584	161.882	122.146	6.58253	-151.081	187.601	129.277	24.1372	65.922	99.3312	-50.4063	74.2303	2.17468	-7.36138	-67.8872
OTU824	-12570	2286.64	475.341	958.635	1505.09	-50.8323	854.403	-478.199	47.475	659.064	85.9525	-196.633	492.619	24.0354	289.635	-729.634	-284.679	-400.901	328.621	65.9878	-335.101	-387.963	151.646	-195.279	151.072	-17.5159	-269.402	307.034	87.8177	28.206	-334.819	-101.281	107.493	10.3503	55.5043	85.6766	126.766	-6.00323	-204.662	311.271	99.1983	26.3198	87.0799	147.063	-69.6097	29.5146	-0.871601	-58.3648	-92.7784
OTU825	-12382.5	1973.55	588.513	617.239	1500.18	-190.551	1034.72	-607.087	169.394	514.982	-6.72238	21.8224	81.8591	-556.422	149.542	-678.691	-358.351	-409.061	399.034	263.529	-407.977	-288.959	225.612	-289.096	154.948	-140.178	-201.08	386.548	120.702	40.447	-207.941	-95.2732	65.0006	234.858	107.053	261.254	98.9017	-54.5036	-94.9967	176.476	136.952	24.5742	-25.5733	247.76	-140.613	113.466	156.591	-117.129	10.6086
OTU826	-12416.9	2200.63	694.517	863.817	1507.26	-3.02856	1083.61	-643.474	145.762	682.845	55.4353	-88.3549	349.367	-578.994	184.059	-550.069	-288.897	-364.027	362.597	153.711	-467.867	-327.548	163.705	-204.15	129.073	-95.9523	-115.429	375.341	5.20177	58.7441	-349.509	-152.798	51.5232	76.0835	28.5999	172.985	94.1594	10.4008	-188.771	177.003	113.391	10.3832	151.682	180.023	-112.058	41.0528	-95.3951	-14.638	-85.2374
OTU827	-12596.8	2160.94	659.453	775.99	1568.12	-29.0086	917.275	-669.745	94.8337	679.402	19.3006	-56.7092	330.018	-410.267	201.747	-622.815	-183.653	-437.569	383.555	108.886	-392.033	-345.294	180.321	-244.449	121.203	-103.314	-222.733	310.003	90.5055	84.2381	-261.252	-147.54	42.3977	42.7003	95.2832	165.361	100.335	-20.4768	-167.055	233.162	125.133	23.7859	90.7592	166.462	-33.2635	46.8706	10.739	-39.1302	-62.4466
OTU828	-12631.4	2247.46	571.501	627.87	1530.11	-19.4859	1008.46	-675.286	104.061	672.02	19.0775	-104.224	372.066	-558.943	158.493	-615.86	-202.662	-480.141	356.519	114.337	-449.898	-299.538	160.445	-217.254	122.766	-85.6207	-265.247	321.843	83.8138	46.8793	-284.661	-99.4502	17.7278	37.8493	75.3967	216.542	60.2247	-14.5279	-162.11	160.707	87.1343	-17.5872	44.6687	90.0252	-57.5277	115.805	-1.93459	-4.14395	-55.7951
OTU829	-12727.8	2185.44	601.469	759.145	1466.59	-17.9963	979.648	-640.052	110.476	677.025	51.7554	-56.9439	354.005	-553.223	182.424	-654.654	-193.857	-385.241	341.944	122.219	-422.397	-330.459	147.049	-199.575	166.322	-62.6821	-222.875	319.022	65.8622	58.286	-256.636	-120.871	41.5073	46.255	87.0896	163.008	104.16	6.35415	-150.791	233.655	126.837	22.8178	72.3115	115.665	-38.4486	63.4086	20.4528	-30.6276	-61.3653
OTU830	-12714.9	2114.12	635.989	709.181	1474.24	46.6714	1005.35	-628.558	118.378	695.555	16.5887	-76.15	340.653	-516.59	178.571	-657.743	-179.734	-383.561	336.453	106.994	-438.313	-371.744	160.51	-229.427	148.968	-82.7415	-215.133	316.936	64.6587	26.7617	-247.259	-121.125	39.7843	55.2465	56.5248	185.233	100.109	4.73182	-166.981	201.877	115.293	0.660124	72.939	120.177	-50.0319	54.7918	-20.0754	-8.8842	-67.7345
OTU831	-12743.1	2156.75	629.772	705.751	1427.61	13.7933	978.511	-638.864	95.684	643.284	23.8278	4.99135	380.291	-508.137	127.508	-627.574	-183.762	-374.106	287.853	108.771	-403.854	-313.643	142.753	-198.275	112.373	-70.741	-240.333	326.173	47.4066	37.217	-275.494	-155.379	75.3268	15.7608	45.8676	173.208	112.114	-36.7858	-170.329	195.273	150.221	25.1545	52.165	126.258	-49.527	40.1425	17.1696	-17.8624	-14.1202
OTU832	-12133.5	1865.95	608.463	669.852	673.472	50.6739	636.812	-824.643	-368.254	-327.894	348.649	633.911	551.358	1.98279	-1036.27	254.808	517.333	-33.2318	-765.694	204.147	-42.594	-54.4538	93.9885	-53.2739	-592.786	8.38906	-564.419	-15.3531	-36.052	-330.016	-535.873	-272.511	456.663	-336.844	-116.245	284.057	8.66458	-523.644	-158.834	120.779	483.055	103.813	-0.0447985	185.265	73.1946	-330.739	148.194	54.3454	220.312
OTU833	-12680.6	2049.13	619.002	762.343	1485.87	-50.3124	1016.82	-562.601	126.036	714.892	-4.06324	-1.52418	319.029	-513.447	213.091	-524.417	-155.186	-416.909	486.219	38.8301	-335.492	-236.855	-70.796	-218.799	55.3104	-75.4673	-113.555	322.098	144.697	98.9313	-281.947	-137.176	35.3724	41.9302	68.7148	143.395	102.836	-35.9616	-121.46	202.604	173.65	-32.6344	82.1194	99.9887	-39.8538	64.9626	6.30978	-34.6983	-97.2125
OTU834	-12696	2135.3	603.098	701.54	1432.88	56.4261	984.684	-651.889	102.819	656.716	63.6929	2.35006	368.845	-511.477	138.945	-606.538	-214.623	-356.892	324.751	100.583	-437.399	-322.227	155.956	-195.243	120.037	-45.9148	-254.505	294.485	71.3545	40.9007	-213.622	-141.506	72.2376	40.3931	88.5707	171.178	127.338	-64.1346	-128.462	224.773	159.132	23.2482	54.1131	126.516	-25.6807	27.8859	-1.36766	-36.9024	-56.635
OTU835	-11983.4	2783.81	350.042	247.287	1656.28	-343.502	1527.44	-504.076	160.958	474.459	57.3282	-251.344	283.624	-592.251	207.271	-645.048	-210.186	-341.998	296.895	505.003	-537.539	-276.901	10.6139	-222.328	142.186	-31.1118	-300.522	197.346	147.498	-12.6645	-274.501	-238.154	128.458	-67.0444	-32.1883	108.141	159.828	25.5255	-283.916	281.625	73.6657	-191.716	87.9617	-15.6878	17.2832	-53.9291	-184.647	-47.2202	-125.79
OTU836	-9662.16	691.48	656.472	-279.773	-1356.58	897	-769.627	-1239.62	-1656.1	-1708.62	-836.826	3439.99	1340.76	243.503	-689.132	-202.164	-217.155	-663.625	481.653	123.459	-360.738	-758.756	594.487	229.658	-352.37	170.195	-550.888	185.655	447.713	452.345	878.732	-1017.36	-313.739	-11.712	-596.778	-355.724	1055.74	905.318	-760.437	786.025	-310.351	-749.422	1856.76	-601.874	205.246	585.916	-26.8272	-374.586	-349.032
OTU837	-12453.6	1776.52	650.467	801.036	1530.42	-184.302	1005.99	-594.049	217.285	871.697	-202.336	-8.74026	144.171	-476.303	323.816	-400.787	1.41886	-341.052	507.678	-41.7404	-398.945	-353.719	-13.6536	-433.577	164.455	122.155	-419.742	160.333	-216.572	167.094	-324.587	-74.1534	92.2111	79.7737	16.6631	235.444	59.083	-12.7261	-181.939	172.101	121.344	35.258	160.691	79.5548	39.8044	44.205	-6.50708	-18.3725	-114.852
OTU838	-12759.6	2158.2	641.001	724.224	1467.32	5.43442	995.206	-631.315	116.473	680.946	49.2011	-46.276	359.823	-527.446	183.053	-651.05	-202.185	-398.175	348.538	111.977	-414.741	-337.389	144.794	-208.151	143.383	-77.115	-234.326	321.075	72.7074	67.2776	-256.098	-125.154	42.7734	50.0558	83.8635	179.964	104.953	-6.66671	-155.787	205.597	120.2	19.1302	72.1773	127.222	-51.9799	61.7004	8.50168	-23.6601	-64.8106
OTU839	-11034.3	2902.55	554.803	977.833	2097.77	-338.11	466.8	-972.007	-48.2265	733.374	31.9145	-319.099	444.873	-445.671	313.612	-363.131	-333.798	-492.831	560.473	71.2325	-677.673	-287.079	159.249	-513.011	-8.20363	11.1692	-652.354	126.651	69.3954	102.611	-489.528	-120.944	74.1686	-194.744	8.23393	178.079	213.333	224.259	-366.109	161.701	127.75	-95.6598	104.77	40.1123	-223.789	42.6215	235.114	-117.087	-99.8026
OTU840	-11360.2	2755.63	475.021	538.239	1506.6	-469.567	1023.81	-1134.43	37.5292	213.973	-71.3681	88.4228	575.102	-356.163	34.2678	-586.668	-401.109	-609.643	656.665	-47.7622	-641.34	-503.217	378.433	-83.5071	57.67	33.3772	-377.603	327.005	547.247	427.764	614.898	269.189	-157.925	169.637	-92.6115	4.50975	-99.1037	-66.1713	756.05	64.9837	297.35	76.8875	-95.1411	175.74	38.415	-623.273	-506.518	5.80228	-485.964
OTU841	-9191.52	3879.26	-841.69	-922.676	2797.16	-1158.33	2811.24	-900.249	225.567	-653.523	-24.7319	-545.443	102.268	-823.31	-178.264	-45.2447	-1163.89	35.3698	491.338	-41.1822	-726.054	-98.6961	481.316	-313.142	75.19	-236.722	32.2829	565.525	68.4539	-172.029	-193.284	-216.325	47.1038	485.767	-339.838	198.29	81.2137	170.77	-72.2602	195.294	524.718	-3.28732	314.605	-424.511	-145.193	5.23858	-264.133	-247.45	-111.392
OTU842	-12759.3	2159.94	650.319	721.722	1461.95	0.296954	998.618	-626.479	116.587	680.805	52.4322	-43.3247	343.209	-525.775	186.778	-652.666	-206.82	-396.404	338.649	104.259	-423.82	-341.798	151.426	-199.518	146.054	-75.0785	-237.223	325.829	75.4809	56.2968	-258.215	-126.299	40.8749	48.1181	85.303	174.135	102.487	-3.36952	-152.888	204.241	120.844	21.3578	71.9366	118.291	-55.7281	66.9976	10.3619	-17.2885	-66.3633
OTU843	-12608.1	1985.23	613.291	755.062	1534.16	114.107	1047.42	-648.949	134.333	659.992	59.7266	-62.5984	379.717	-540.416	264.968	-685.541	-151.154	-442.996	238.697	76.8057	-402.778	-333.862	169.396	-253.379	151.142	-14.7672	-198.127	348.695	99.3284	40.1186	-180.809	-107.92	13.1512	51.7816	-9.79037	180.144	73.1282	-23.5907	-129.551	212.065	66.6881	38.6104	70.2451	120.25	-62.3688	79.3967	9.18043	-62.1758	0.270286
OTU844	-12679.5	2072.18	601.861	678.895	1285.36	17.5135	905.435	-709.495	-2.51855	485.448	-114.802	180.098	424.551	-512.017	116.352	-688.656	-211.883	-440.351	281.856	147.426	-374.961	-313.52	127.014	-66.3402	-18.2504	-69.5413	-210.348	244.012	-90.2869	-38.3755	-343.317	-332.2	134.925	-123.291	-105.576	174.47	124.161	-132.856	-300.87	199.119	314.646	-4.81172	-9.07958	50.278	-16.9738	-35.5204	102.145	65.2523	182.451
OTU845	-12239.5	1542.07	337.091	724.451	641.038	-504.749	722.316	-501.717	33.5228	321.499	157.535	636.637	799.613	248.906	-1861.72	886.475	1053.14	108.661	-2021.05	679.549	-343.611	-208.621	-617.929	-1279.14	-33.0481	-903.077	-1200.89	1103.13	334.875	-100.177	-25.6956	269.404	550.59	235.999	1215.74	662.911	74.9714	452.753	274.865	787.557	44.4607	-311.097	303.008	-17.7412	-303.097	11.0212	190.028	319.143	367.678
OTU846	-1788.82	3142.53	1914.02	-1888.33	-2203.11	-703.045	-2326.1	-3709.39	-934.704	-139.501	-1488.23	7292.51	2208.57	-1073.32	-1296.54	-1661.31	-2917.74	5191.42	-1506.68	-2412.09	5757.94	-836	2614.98	2636.39	-236.152	-426.695	3174.3	1165.58	-1112.74	1599.1	11438.1	2902.84	-5088.4	1754.3	-6291.44	-1944.31	2130.66	-2043.2	726.134	-4638.67	445.868	4484.03	-3719.24	-2344.49	4979.93	-5259.45	-408.567	-5335.62	-6729.54
OTU847	-12141.9	2569.63	254.727	-51.0087	1831.74	-81.4036	1326.43	-572.631	37.6909	471.579	-150.831	-355.46	316.005	-555.619	-43.0293	-416.483	-340.111	-743.679	331.442	-26.9157	-543.893	-216.519	230.132	-104.635	152.223	-154.039	-252.099	375.756	19.9323	217.794	-476.196	-47.7315	29.1234	48.294	50.2595	216.209	-211.462	63.8544	-180.754	-38.1345	-7.28723	-60.0398	69.3955	-23.4531	-99.246	132.674	76.8602	-64.1408	-31.1917
OTU848	-12751.4	2166.14	628.713	731.671	1468.42	0.431793	986.892	-627.548	112.913	681.709	52.9863	-45.289	361.014	-531.499	183.772	-655.838	-200.52	-391.183	338.283	106.887	-410.757	-339.947	145.714	-198.605	160.13	-64.4432	-215.409	322.063	59.8595	66.7445	-257.405	-139.757	48.9048	44.4104	88.2321	185.111	124.584	-10.8951	-136.183	182.974	102.74	23.4287	83.0334	135.627	-71.4081	59.5446	5.41702	-8.2105	-73.8941
OTU849	-7728.5	3312.85	-591.07	-3198.11	-1265.31	2564.34	-1740.49	-1592.09	-1308.45	2302.16	218.142	513.716	-499.225	-1357.21	1226.21	-641.72	-1065.65	3901.04	1700.32	70.2539	286.938	-519.826	104.372	-2728.84	-1029.5	17.7342	1446.68	3038.34	777.559	1182.43	-1351.44	-1638.54	1488.84	-3777.16	-1875.35	-644.954	-4381.79	5813.37	2279.92	-1256.19	-2592.42	-469.963	-2403.81	2781.24	-972.577	-107.755	123.01	-720.605	-681.351
OTU850	-8309	-7020.87	-113.591	-438.881	965.94	-7445.86	961.666	1072.92	856.178	4677.06	-4497.29	584.727	854.947	-126.788	2181.5	932.971	896.882	618.161	80.0684	-294.443	-260.345	-456.285	194.173	-2007.33	-82.9625	1480.3	120.836	-2651.9	-384.683	3093.36	-2073.92	-1292.15	1021.34	923.707	739.973	-3476.25	-2940.2	-3495.58	1686.95	-641.859	2321.83	1537.64	4458.1	-1950.6	2609.73	993.609	549.741	298.297	-1355.45
OTU851	-12755.1	2165.43	622.416	736.729	1477.56	-5.97087	962.17	-629.405	107.675	675.627	51.0249	-68.5341	361.686	-400.141	214.671	-666.282	-241.604	-395.889	340.41	111.751	-412.932	-331.189	143.859	-203.317	145.725	-73.6146	-230.676	315.943	68.5505	65.2007	-257.541	-127.449	35.5368	45.4898	83.5006	184.896	103.199	-3.5998	-153.442	205.054	119.558	18.6799	68.8318	118.782	-50.4562	72.9765	4.54933	-22.3785	-69.1891
OTU852	-12739.7	2165.5	616.132	748.065	1471.19	0.120774	987.52	-610.787	108.64	680.049	54.6039	-51.0356	359.297	-538.661	179.362	-655.421	-194.725	-396.928	358.011	111.781	-418.781	-338.283	163.484	-213.469	146.444	-82.792	-247.367	317.374	69.9368	66.1615	-245.114	-128.63	53.4625	40.4358	83.9772	155.508	108.521	-11.5877	-151.948	226.475	114.689	20.9268	65.2828	126.046	-47.0329	56.9662	8.50726	-29.4069	-60.1618
OTU853	-12653.3	1833.43	577.593	580.014	1307.75	-134.06	908.131	-625.677	-26.3781	445.352	279.961	-131.095	516.646	-512.279	-3.08687	-514.63	-179.799	-257.363	571.983	135.841	-262.705	-483.151	92.0867	-19.8796	447.213	-328.782	-229.888	-62.4111	27.0337	-35.9705	-265.162	1.71571	53.1106	-11.1731	-26.1509	114.481	105.812	9.70508	-303.107	298.528	51.5069	-158.116	5.97943	-180.886	55.5858	173.666	130.658	496.808	-41.3788
OTU854	-6940.92	3591.47	6884.6	1135.57	3388.48	-193.181	404.142	-663.117	-2.07225	918.467	428.749	-490.136	800.009	-1384.1	354.357	620.193	-725.632	-1131.53	583.673	705.737	-719.666	-1646.19	-769.946	-748.039	-519.767	-433.648	-264.822	458.451	-337.575	381.486	-850.604	-600.606	544.786	169.979	144.292	817.807	646.94	-83.9832	-985.981	149.838	422.345	374.494	669.912	411.342	-454.421	-244.823	-487.291	-264.342	140.599
OTU855	-12757.4	2160.48	626.587	731.348	1456.56	2.52512	1001.3	-621.502	116.201	680.817	52.5003	-49.2641	354.622	-529.275	182.7	-649.95	-206.766	-388.235	345.902	107.553	-426.153	-338.34	149.643	-207.01	146.984	-72.8818	-235.03	317.825	73.2616	62.7285	-253.346	-125.679	39.2089	48.6165	81.2712	180.276	108.707	-8.64859	-153.807	205.769	121.625	18.5376	70.1486	124.715	-49.1236	66.9764	7.34062	-17.0741	-68.4929
OTU856	-12545.2	2232.02	628.617	804.318	1577.71	-30.6076	882.941	-652.318	115.858	652.611	59.0266	-29.8157	363.793	-589.57	225.44	-721.051	-201.93	-347.231	279.086	0.966525	-278.911	-313.893	87.9763	-229.538	210.407	-92.9463	-174.019	265.018	37.7147	87.0961	-294.031	-218.949	41.2917	-16.6368	123.465	150.608	212.134	49.4625	-100.348	151.567	22.4738	144.313	52.2193	237.344	-198.309	41.3706	-149.825	-23.1474	56.2086
OTU857	-12299.3	1589.2	620.716	809.294	1426	-353.769	981.83	-538.163	246.715	878.454	-419.251	116.443	-13.9732	-340.734	342.507	-158.502	82.23	-293.526	600.96	-24.9156	-308.23	-402.179	126.779	-620.078	273.674	196.074	-186.867	-50.4864	-99.1955	233.848	-418.675	-80.8908	121.667	107.344	-12.671	150.095	44.5084	-156.633	-118.839	210.237	174.307	153.967	177.509	164.888	116.297	144.388	2.80202	12.3665	-148.673
OTU858	51166	13097.7	-12865	-37577.8	-46936.5	6223.97	-218258	79583.6	442567	-151913	-15271.3	-23608	454.399	-7028.11	496.018	4126.65	-2169.78	-6718.84	-1963.89	-1474.32	-1450.45	1058.9	957.21	3217.74	-1342.62	91.3862	1125.1	931.516	778.264	-474.993	-865.418	-452.963	-1364.3	-1373.92	1094.62	-427.383	-1670.67	-167.828	-473.297	337.615	-416.363	668.409	1819.48	-390.524	1415.63	-688.084	-672.638	975.847	-443.533
OTU859	-7002.3	517.18	1393.48	2916.88	3806.82	-1157.2	177.088	-646.293	-107.005	659.291	-154.27	1303.81	-489.229	-924.89	354.54	431.801	265.304	-28.938	227.813	-641.652	1766.11	-373.198	40.6815	-12.2004	-1045.84	-1249.88	1678.8	-1970.93	1023.54	2659.42	-1796.94	-2563.56	-3034.98	-532.852	568.734	-200.068	3381.11	3376.73	125.855	204.41	-561.032	3096.93	403.312	2026.97	766.69	-124.013	114.013	400.714	857.044
OTU860	1540.32	4527.93	2856.58	6020.02	1367.68	-1544.44	2332.64	-316.52	719.323	1222.32	323.407	-986.123	409.005	173.178	600.19	1943.37	-1336.17	-1414.76	1878.07	1368.03	-2031.56	-662.757	211.823	-1012.09	-1043.17	-951.851	408.708	-106.174	-529.881	156.288	-1237.98	-892.983	16.6792	211.329	-586.124	-597.005	910.721	1296.86	-1657.07	-71.8941	-275.104	106.09	742.67	570.36	34.5317	-1126.8	186.025	-941.67	340.825
OTU861	-12749.6	2160.23	639.171	735.466	1458.45	3.7683	1004.66	-622.478	119.818	683.575	50.1208	-42.4054	346.463	-523.386	187.889	-643.567	-197.86	-400.759	351.509	111.832	-415.213	-344.28	167.966	-202.063	154.516	-69.7698	-226.745	318.293	80.4484	54.8174	-261.51	-123.975	49.3739	41.35	83.3123	182.615	101.08	-2.57015	-158.557	213.385	112.908	18.4942	67.7426	128.826	-59.4844	60.5023	7.29795	-19.1724	-69.8668
OTU862	-12759.2	2161.45	644.971	720.87	1464.74	3.99379	996.501	-627.601	116.266	682.412	50.9931	-45.4202	361.276	-529.922	185.667	-652.861	-208.773	-392.408	339.152	109.575	-405.125	-342.602	145.961	-213.3	146.405	-80.1409	-230.238	320.773	67.4754	61.7077	-255.442	-122.264	39.5262	45.8663	82.1606	175.729	97.5712	-4.30195	-155.745	204.695	126.343	15.6543	77.4061	123.627	-49.9077	68.4271	8.38529	-17.4201	-69.787
OTU863	-12724.9	2171.31	653.049	704.351	1437.2	3.75839	969.593	-625.333	93.0127	651.252	16.4839	-7.37292	402.128	-514.783	125.274	-624.649	-174.622	-346.414	286.813	84.9077	-403.635	-276.823	165.502	-199.999	132.99	-64.0468	-227.757	318.776	74.0336	51.7395	-244.971	-128.312	48.5421	30.663	21.4223	142.436	115.416	-38.3558	-160.614	177.667	116.579	40.3974	45.6505	128.465	-46.7565	58.5031	3.30231	-29.0347	-65.0305
OTU864	-12432.2	1627.08	525.789	369.851	947.691	46.2469	632.288	-735.029	-350.828	-14.8406	774.092	-67.8064	452.632	-516.224	299.832	-364.063	308.562	-94.0772	159.231	223.39	-347.569	-365.123	266.895	423.918	-814.321	-409.118	-164.969	-713.263	-425.579	-182.446	-496.583	146.392	560.658	-51.2662	-120.561	470.025	-237.781	292.411	487.889	463.128	130.696	-85.1577	-12.8914	38.2535	-16.6443	150.604	187.892	120	-218.587
OTU865	-12497.3	1887.68	586.405	579.464	1113.63	74.7053	773.709	-740.126	-164.474	224.916	139.863	255.196	396.435	-441.101	-23.5683	-518.245	-46.036	-339.481	178.703	154.562	-368.506	-357.122	167.617	84.5797	-322.674	-124.718	-224.684	-1.49716	-129.8	-100.748	-314.622	-197.749	186.437	-157.073	39.0174	254.777	56.1039	-92.1593	-205.054	316.042	149.826	30.8671	116.115	12.9053	-51.5256	42.7483	97.7951	-10.3881	-67.9309
OTU866	-12680.1	2165.55	599.23	708.423	1484.86	-5.80441	1018.92	-652.861	118.379	666.687	26.1319	-45.3339	357.077	-535.696	172.623	-639.541	-214.029	-396.599	360.448	128.981	-453.851	-322.233	150.52	-215.12	137.951	-81.5016	-225.875	310.515	65.2554	56.533	-235.853	-155.192	12.6504	52.4629	93.4473	151.258	83.5494	15.7716	-134.925	169.728	114.185	9.89957	76.1562	102.907	-45.6301	41.6357	20.7699	-28.971	-80.8535
OTU867	-11906	2347.84	1445.94	660.701	1228.04	-3.05394	1072.34	-654.694	111.006	706.88	87.6587	117.836	286.641	-458.783	205.087	-611.103	-154.1	-582.815	347.742	197.282	-444.671	-591.28	148.378	-73.3218	241.928	5.87496	-171.618	305.521	216.274	59.4163	-175.167	-29.463	67.1501	66.6375	68.2233	226.892	-49.9767	-106.088	-151.467	193.813	103.435	-85.6369	-14.7012	151.736	-76.3399	142.737	-49.0908	-16.2042	-74.7086
OTU868	-12762	2149	629.361	723.821	1467.29	7.14481	998.652	-631.534	118.197	679.906	48.2246	-40.0699	349.355	-526.052	189.434	-653.814	-204.407	-392.946	340.365	113.715	-417.59	-332.528	150.844	-202.682	147.07	-66.3094	-237.204	329.449	71.5973	70.3968	-256.536	-101.559	60.8122	36.3782	88.5796	162.615	121.285	5.83168	-151.376	188.468	127.326	23.0512	66.9267	101.516	-53.0791	74.1968	3.25547	-11.1896	-69.4088
OTU869	-12059.2	2247.65	905.109	665.651	1036.13	-246.667	1114.63	-1206.9	130.698	361.169	94.215	194.99	320.549	-450.259	42.4514	-662.267	-202.655	-650.301	525.168	58.1593	-412.576	-536.104	70.8655	-91.6701	375.344	129.13	-164.203	270.212	226.387	367.153	444.728	430.804	-240.087	209.226	180.273	-62.5014	-237.902	42.4175	370.955	58.4194	-153.586	-148.844	7.99481	488.189	-186.629	-106.655	-328.18	266.964	-113.237
OTU870	-12741.1	2158.89	624.633	717.321	1457.62	12.3519	1001.53	-628.143	117.269	685.197	43.7141	-38.0558	367.933	-528.235	191.183	-637.315	-213.104	-368.188	348.609	102.929	-431.879	-334.407	152.446	-199.56	156.285	-78.9223	-232.627	314.586	77.5587	59.4619	-242.12	-130.521	46.679	57.955	92.1606	183.797	129.786	-19.7301	-152.522	223.429	128.879	24.5836	66.2013	120.269	-47.0551	72.9141	-1.02596	-36.3927	-71.0137
OTU871	-12757.8	2161.37	624.064	715.39	1470.37	5.93235	1009.54	-628.588	118.22	671.226	46.2962	-42.1929	359.013	-525.594	185.043	-651.219	-204.238	-400.452	340.849	112.066	-418.865	-333.197	145.821	-205.245	152.872	-72.411	-233.653	316.448	68.8791	70.1418	-255.192	-126.327	40.5514	45.5311	87.1042	179.415	102.023	-6.23277	-153.986	204.697	116.305	18.7531	72.8087	125.892	-51.1423	64.2575	13.5624	-20.4583	-68.2066
OTU872	-4158.41	-9792.88	-418.337	-20.1323	-84.0167	-3008.57	-408.209	-1636.13	-1291.52	-1141.76	2133.8	1343.01	-75.8539	761.674	-2902.6	1764.7	2063.76	-915.798	3321.53	-646.712	2037.87	-241.692	-1117.45	1967.28	1832.41	-2910.9	-472.814	-1507.07	2640.54	-1401.98	798.361	-2697.3	-1549.59	-1222.28	-1482.02	-1481.14	1204.86	336.442	-1354.56	855.12	-1171.19	-91.2993	-700.484	437.253	2992.23	525.5	2828.86	2525.89	109.568
OTU873	-12527.7	2057.12	684.587	689.426	1589.63	106.413	952.188	-632.562	107.57	736.442	58.5635	-20.1508	639.258	-573.583	364.949	-334.32	-375.236	-176.67	369.956	47.7043	-450.965	-328.464	221.11	-26.3291	319.751	-106.309	-273.367	371.333	94.8051	-31.0612	-249.703	-135.271	121.926	-11.9674	-0.283385	216.976	127.459	186.789	-194.547	230.082	66.9094	-8.52394	68.6363	65.2768	-205.639	18.2063	40.3146	-60.5857	79.3069
OTU874	-2156.03	2436.1	-142.228	-3062.24	-4007.55	362.008	-2544.07	-687.545	-3579.47	-3094.09	-683.992	4445.5	4005.44	4611.34	-9429.31	5447.58	3053.43	4343.19	-4774.6	-1128.28	3318.62	42.7301	1187.74	3635.54	-1713.58	4131.19	-751.467	969.767	1749.64	1071.46	1342.22	-325.008	-862.985	-2835.13	-6571.66	-1662.27	-1004.45	-2603.57	-2915.49	-4686	-307.181	2101.69	-2689.03	1849.68	1346.69	-1031.38	-1948.49	118.156	376.55
OTU875	-12723.1	2159.51	623.132	713.191	1434.32	15.6045	1013.23	-635.509	116.225	669.13	35.9437	-26.8215	361.648	-522.619	192.576	-637.86	-206.336	-344.179	330.152	113.037	-422.766	-330.374	138.569	-185.805	164.546	-78.913	-231.114	306.639	85.2827	68.2649	-220.775	-123.616	40.7761	64.9039	84.9543	187.798	120.839	-32.9404	-142.994	212.473	130.345	28.1876	61.6104	126.101	-37.4586	81.8988	-2.86186	-33.8922	-53.7075
OTU876	-12683.8	1996.8	606.065	648.995	1381.72	-70.8643	948.023	-646.723	47.9124	574.083	148.27	-70.7445	445.575	-529.208	105.116	-575.395	-224.966	-333.818	466.498	127.119	-363.12	-395.836	128.061	-122.846	297.875	-183.898	-227.608	142.402	57.829	9.37054	-224.75	-91.1305	61.9103	10.1627	52.4427	158.918	109.012	-6.05257	-225.502	257.367	106.909	-63.5027	60.3662	-23.3992	3.89193	92.4642	90.7295	212.726	-65.6613
OTU877	-12760.3	2162.11	626.252	729.999	1469.98	-1.37011	978.162	-630.234	111.964	678.239	50.5022	-57.915	360.367	-458.863	200.009	-658.972	-224.838	-394.482	342.282	110.415	-414.755	-333.726	145.551	-204.974	147.13	-73.0936	-231.747	316.82	69.9891	64.8303	-256.418	-126.085	38.2567	46.3489	83.2852	181.992	104.353	-4.25743	-152.634	203.596	118.758	17.7317	69.9381	120.621	-51.7785	69.5368	5.40711	-21.8948	-68.5524
OTU878	-10814.4	1312.77	1083.64	99.13	-307.652	-88.6118	284.1	-662.891	-200.208	-209.003	227.746	1583.73	1243.61	551.481	-1982.44	551.783	1215.33	95.1856	-1471.52	439.305	2.825	-556.855	-38.936	-539.072	-1.59478	-680.993	-1196.67	951.944	513.592	402.142	1179.32	743.242	-147.63	1032.18	858.629	-224.016	175.342	478.334	89.7037	525.47	-366.886	-779.832	607.421	166.013	-626.881	173.026	203.56	234.879	290.845
OTU879	-4526.89	3293.02	-1276.78	-501.197	5281.29	-787.442	4692.79	565.625	287.924	-1984.87	336.042	-574.482	-910.277	-1139.5	-1165.36	53.3081	-2574.55	253.877	792.34	-394.054	209.364	-85.2957	2282.63	-1244.6	-93.6783	-1219.38	733.693	1019.06	-452.243	382.734	50.7701	324.802	-311.334	1556.99	-206.692	1320.14	-581.682	27.4306	264.728	287.204	1275.94	795.559	134.859	-18.361	0.114069	1364.07	211.388	-687.487	1295.96
OTU880	-12728.2	2117.6	629.567	706.964	1442.2	-6.28023	986.321	-641.337	96.528	644.437	46.4529	-25.708	374.049	-529.864	176.385	-652.486	-209.55	-401.866	333.394	126.244	-415.869	-336.515	151.61	-180.364	119.505	-60.6241	-231.105	283.2	55.2793	61.1315	-238.254	-105.607	56.866	50.8264	79.1359	174.802	97.4968	-0.330063	-161.814	205.091	108.794	14.1582	77.8025	114.532	-59.8168	48.2789	-6.66939	-1.23769	-51.809
OTU881	-12548.1	2282.89	564.392	730.211	1484.25	-72.7295	1060	-556.418	115.492	665.549	107.029	16.2192	300.81	-606.437	226.96	-711.38	-241.316	-370.794	271.444	50.921	-295.212	-347.534	78.1728	-226.345	199.11	-86.8254	-218.983	259.791	110.651	0.696012	-283.006	-113.894	58.7067	37.3761	56.7489	117.25	87.9062	14.0291	-87.7466	228.67	44.2296	70.6896	74.4981	144.83	-63.6353	86.0989	-9.73209	-39.064	-14.0406
OTU882	-12203.6	2552.26	288.647	1239.04	1607.95	-225.024	523.737	-439.962	-51.0373	657.214	138.856	-551.784	623.478	1357.7	585.054	-1022.6	-545.3	-310.406	191.589	-26.4953	-198.81	-499.36	-16.2553	-201.429	163.955	-91.5427	-239.587	276.317	40.5116	-119.866	-421.9	-72.9687	243.312	-118.127	47.2878	-175.801	259.541	-93.0722	-237.346	362.701	-65.5977	23.1357	202.184	298.339	-154.113	81.6861	1.38876	-150.441	-126.005
OTU883	49047.7	-28707.2	-7909.6	-6064.6	-657.769	362.295	-7854.73	103.146	500.201	21473.8	-15123	-9056.7	-26500.3	-800.315	-615.912	22009.3	-11641.8	12441.5	7618.31	1041.18	-1192.87	6108.7	-10979.2	-17354.3	-2800.24	20723.2	-1449.1	-16200.3	-231.487	1151.54	4013.61	-36550.1	3513.41	15767.2	13980.5	-31678.6	-18826.9	-15644.4	17927.1	3049.97	7212.86	10362.6	3978.93	-6038.87	2470.05	8246.69	5179.61	6145.17	766.446
OTU884	-12701.8	2191.19	600.597	756.774	1466.85	-17.5462	985.703	-618.97	110.657	687.434	67.7999	-33.4068	349.132	-552.243	198.742	-690.552	-199.002	-387.385	317.796	82.3451	-391.985	-348.592	130.627	-215.835	163.895	-94.4006	-239.105	302.467	86.4322	56.7981	-242.934	-107.985	80.3053	26.9189	77.4919	113.515	120.195	0.149285	-138.712	219.542	100.062	44.791	69.0645	126.568	-73.4132	54.4278	-3.3807	-41.2682	-60.4184
OTU885	-11736	829.159	674.021	906.569	1673.16	-725.925	1070.77	-320.811	302.096	1271.45	-162.405	424.98	-1009.64	-429.981	355.497	-1023.18	-20.4591	-262.036	-180.523	-389.379	-926.64	-558.78	473.32	-404.367	195.094	-260.558	-191.953	99.9745	217.957	203.109	-651.809	-86.5276	-137.973	106.25	-269.584	539.716	-377.289	-268.735	-335.259	76.0547	159.378	-445.851	236.418	437.094	340.69	-261.163	-277.553	90.6204	-247.979
OTU886	-11520.9	1566.85	583.166	378.786	102.652	187.65	147.042	-707.523	-579.881	-471.628	339.983	1485.38	954.216	276.822	-1558.46	1002.65	937.845	76.6305	-1670.92	256.779	-180.54	-432.317	4.02781	-422.491	-366.065	-25.0482	-463.077	730.707	481.872	385.304	105.526	-165.438	-321.205	396.933	464.56	-450.955	581.047	365.259	-462.635	511.751	-474.783	-323.128	859.483	-130.466	-364.903	691.995	-251.83	-176.169	411.76
OTU887	-12639.4	2123.94	658.056	645.215	1248.87	83.4802	891.548	-734.873	-28.3078	432.368	-107.962	183.407	449.46	-498.521	67.5429	-658.552	-202.804	-340.755	237.788	123.531	-364.638	-379.779	111.751	-35.168	-58.1089	8.14194	-163.6	262.392	-87.7205	2.01696	-333.791	-248.708	156.889	-196.46	-257.837	136.81	95.8285	-340.401	-344.68	145.847	322.197	122.419	-84.4867	83.434	-30.0809	-168.464	169.427	93.3493	350.31
OTU888	-12760.6	2162.87	629.917	726.731	1467.92	-2.39112	978.429	-634.012	111.146	679.793	51.0038	-50.0414	357.662	-534.454	176.786	-655.238	-196.456	-390.38	342.357	114.218	-417.11	-338.309	142.86	-194.933	164.547	-56.911	-216.114	327.478	61.506	62.9526	-257.694	-117.569	39.31	56.5835	85.7566	179.892	97.5857	2.08312	-153.902	218.143	130.996	12.8247	68.377	118.651	-43.2966	66.4621	6.90714	-26.7245	-67.4786
OTU889	-12681.9	2010.36	620.894	718.123	1468.4	-39.1071	996.815	-606.158	127.165	725.259	37.9692	-47.6508	295.142	-503.079	229.118	-623.418	-103.605	-356.822	328.287	88.1655	-425.644	-382.758	212.543	-169.427	63.774	-71.6677	-234.166	183.329	-26.2586	59.1662	-283.838	-61.6714	54.8905	61.1971	76.8128	232.2	84.2704	16.752	-127.821	205.076	121.271	-3.32772	87.3357	115.614	-50.7172	11.2826	-85.9147	-39.1148	-94.5913
[truncated: 89 more columns]

## Sheet: Supplementary data S4
Supplementary data S4: Beta diversity analysis by PCoA
sample_ID	PC1	PC2	PC3	PC4	PC5	PC6	PC7	PC8	PC9	PC10	PC11	PC12	PC13	PC14	PC15	PC16	PC17	PC18	PC19	PC20	PC21	PC22	PC23	PC24	PC25	PC26	PC27	PC28	PC29	PC30	PC31	PC32	PC33	PC34	PC35	PC36	PC37	PC38	PC39	PC40	PC41	PC42	PC43	PC44	PC45	PC46	PC47	PC48	PC49
AIH_1	-0.856638	0.379752	-0.102153	0.0265581	-0.00486448	0.0714429	-0.0408417	0.00857552	-0.0240896	0.0646777	-0.0151464	0.0241382	-0.0978661	0.0271974	-0.0517969	0.0239369	-0.015832	0.00786326	-0.0480819	-0.0291733	-0.0302115	0.00874511	-0.0641865	0.00262225	-0.00899033	0.00625843	-0.00513238	0.0105244	-0.00233032	0.0280826	-0.0487836	0.0325498	-0.0128482	0.00189813	-0.011693	0.0188	-0.0361343	0.0139939	-0.0116228	0.0593895	0.0188849	0.0137003	-0.0503817	-0.00458727	0.0269494	-0.0437468	-0.0338457	0.0110566	0.00574779
AIH_10	-0.878924	-0.199483	0.0517357	0.0678471	0.070036	-0.123746	-0.0293293	0.113334	-0.0421476	-0.0471188	-0.0692453	-0.0118792	-0.0403593	0.0543191	-0.0359692	0.0506607	-0.00776108	0.0618629	-0.0600911	-0.0268867	0.0144856	-0.0242801	-0.00992297	0.0196882	-0.00454798	0.00893026	0.0144697	0.0616714	0.0184085	-0.0644303	-0.0131791	-0.00790595	-0.00723675	-0.0145761	0.083802	0.03644	-0.0396665	-0.0362249	0.0274242	0.0479969	0.0414464	-0.00734795	0.0561704	0.05727	0.00798939	-0.0160668	-0.0891336	0.0106714	-0.0238403
AIH_11	-1.0259	0.0494547	-0.161841	0.0028676	0.0273383	-0.000834861	0.0241535	-0.0484064	0.0722305	0.0773081	0.0272837	0.0341821	-0.11208	0.0463528	0.0453934	0.0485831	-0.0263319	-0.0302726	0.0060006	0.0023342	0.00654901	0.0667378	0.00902606	0.0491634	-0.0167718	-0.0203972	0.00523991	0.022462	-0.0153833	-0.00453928	-0.0166899	0.03712	-0.0644156	0.0395017	0.0258529	0.0146175	-0.0362653	0.046203	0.0164519	0.0285095	-0.0306764	0.0130991	-0.00923014	0.0249325	0.0162752	-0.0312054	-0.0125277	0.0520852	0.00458563
AIH_12	-1.01127	-0.311757	0.0315273	0.0521335	0.112177	0.00105298	0.0139994	0.0200868	-0.0357468	-0.0221004	0.0322351	0.0600981	0.0601777	0.0127302	-0.0473938	0.00109659	-0.0207046	-0.030342	0.0438544	-0.0734258	-0.0367813	-0.0150695	-0.012731	0.00911307	-0.013411	-0.0550143	-0.0461269	0.0262577	-0.112485	-0.0661941	-0.0191507	0.0265884	-0.00694016	0.0113201	0.019992	-0.0549966	-0.0114434	-0.0364541	0.027254	0.0420783	-0.0545913	0.0373015	-0.0472619	0.0238356	-0.0169783	0.000808994	0.00414175	0.0342801	0.0230954
AIH_15	-0.885855	0.205072	0.0411071	0.0323966	0.022606	0.0503007	-0.0199771	-0.0187086	0.0666583	0.118909	0.0136715	-0.0441334	-0.0650945	-0.0696201	0.0438912	0.0016834	0.00110366	-0.00892821	0.00888991	-0.00203205	-0.0712049	-0.0173386	0.010855	-0.090245	0.0248163	0.0583515	-0.0403789	0.0511517	-0.0336607	0.0113546	0.00141914	0.0119849	0.0537194	0.0457013	0.0196846	0.0164048	0.00215788	0.00806665	0.0116731	0.0201041	0.0088158	0.0287338	-0.00481453	-0.000702924	-0.0192276	-0.0245752	-0.0256698	0.017726	-0.00257953
AIH_16	-0.575944	0.359264	0.185901	0.0976141	-0.109191	0.0102128	-0.0255411	0.105463	0.0170344	-0.023226	-0.0100909	0.0110136	0.0589119	0.0437473	-0.0286923	0.070744	-0.0128158	-0.0509987	-0.0295722	-0.0297739	0.00435521	-0.0862797	-0.0429088	-0.0224674	0.0576373	0.0585071	0.0599209	0.0718817	0.0589646	0.0301543	0.0102637	-0.00160664	-0.017609	0.00403746	0.0219226	0.0134187	-0.000125836	0.0721204	0.00888518	-0.046602	-0.0107363	-0.015738	0.00967023	-0.0446429	0.0402162	-0.0762571	-0.00365514	-0.025283	0.00540098
AIH_17	-0.00265426	-1.39103	-0.0552464	-0.0409222	-0.124175	-0.102677	-0.180667	0.185533	0.0619423	-0.0817431	0.0560263	0.0805902	-0.0608609	0.00357558	0.14027	-0.076467	0.0538614	0.0293716	-0.0609213	-0.0276506	-0.0428047	-0.138651	0.0799653	0.0987888	0.0141611	-0.0530004	0.153842	-0.0436992	0.00946772	0.0997894	0.0560706	0.0194304	0.0134803	-0.0230662	-0.0137399	-0.0117303	-0.0406314	0.00987027	-0.0326049	0.0356451	-0.0444067	0.0664967	-0.00917953	-0.0297076	0.0565911	0.0254276	0.0295509	0.0337767	0.0133597
AIH_19	-0.873963	-0.280735	0.0274713	-0.0312624	0.0820735	-0.0091826	-0.0187208	0.0695177	-0.0742589	-0.0152017	-0.0422957	0.00594876	-0.0872679	-0.100041	-0.0600286	0.00503722	-0.0396366	-0.0426749	0.00185039	-0.0816536	0.115637	-0.0255727	0.0456026	0.0215248	0.0311741	-0.0167521	-0.0108608	-0.0106714	-0.00436662	-0.0277435	0.11475	0.0335962	0.0527077	0.0556126	0.0154072	0.00234314	-0.0544452	0.0153483	-0.0129789	0.0682182	-0.00477756	0.034827	-0.022757	-0.0234471	0.0296853	-0.00460218	0.0196491	-0.0164325	0.0343403
AIH_2	-0.568892	0.257235	0.146909	0.0526444	-0.0162017	0.0714323	0.0595078	0.0486995	-0.056524	0.0269872	-0.140772	0.0491357	0.0504156	-0.0375885	-0.0340157	-0.0197198	-0.0668037	-0.0225047	0.0101871	0.0111035	-0.0399346	0.0565621	-0.00780345	0.0819566	-0.00675718	-0.027411	-0.00990407	-0.0750274	-0.0627253	-0.0197893	-0.0161162	0.0506135	-0.0729777	0.0192998	0.0207357	0.0109438	-0.0415042	0.0245165	-0.0431695	0.0434612	-0.0115673	0.0188273	0.0290965	-0.031461	0.0184024	-0.0756946	0.0660234	-0.00293138	0.00039371
AIH_21	-0.693512	0.269489	0.019888	-0.0660638	0.00830222	-0.0532056	-0.0673706	0.00894702	0.00816537	0.106685	-0.0510956	-0.0248777	-0.0846729	0.0458363	-0.0945655	0.0214729	-0.0346493	0.0783188	-0.0216437	-0.0150171	-0.0120656	0.0315154	-0.0695939	0.0206622	0.0155052	-0.0568505	0.00333911	0.0135988	-0.00490744	0.0565382	0.0192944	-0.116504	-0.0083607	-0.0277124	-0.00446614	0.0195853	0.0464005	-0.0168258	-0.0112171	0.0315508	-0.00137263	-0.0366792	0.0552298	-0.0092276	0.0173278	-0.0508273	-0.0531083	0.0327325	0.00164314
AIH_22	-0.369305	-1.73196	-0.343301	-0.0651112	0.031982	-0.057406	-0.215428	0.224524	-0.0587859	0.05574	-0.059576	-0.0310012	-0.00101639	-0.136649	0.0322196	-0.0820631	0.0120443	0.0436634	-0.0160303	0.0655385	0.00978763	0.093546	0.0827199	-0.0892036	-0.186778	0.0717572	-0.0129971	0.0526868	-0.0524993	0.00477416	-0.0434511	0.0263504	-0.0210809	0.0665569	0.0251626	0.0818259	0.0486273	-0.0501862	0.0533376	-0.0258183	-0.0346852	-0.0681578	-0.00394871	-0.0101318	0.014724	0.00475533	-0.0160232	-0.00592969	0.00227297
AIH_24	-0.870415	0.335118	0.103143	0.0443279	-0.00397176	0.0488066	0.0462868	0.0485747	0.0647976	-0.0258914	-0.0508243	0.0763406	-0.00779377	0.0288925	0.0475387	-0.00746591	-0.022342	-0.00686811	-0.0184092	-0.0391705	-0.0555319	0.0742745	0.0548811	-0.0244907	-0.047832	0.0132028	-0.00624263	-0.00141074	0.0283946	-0.0218842	-0.0239859	0.000505611	-0.0193808	0.00049898	0.00367476	0.00686606	0.0140293	0.0156378	-0.00870388	-0.0180772	-0.0133038	0.0130368	-0.0150733	0.0183888	-0.0173897	0.000738053	0.0210884	-0.0295736	-0.0126808
AIH_25	-0.435819	0.174931	0.299682	0.120288	-0.090445	-0.0757666	-0.0630333	0.0192714	0.0625991	-0.0111326	0.000566323	-0.0887911	-0.0801795	0.0547141	0.0100088	-0.132837	-0.0432304	0.0195872	-0.0453014	-0.0327734	0.0570641	0.0157197	-0.0261547	0.028981	0.0410011	-0.00646173	-0.0364855	-0.0612109	0.0424539	-0.0165691	0.0208836	0.00809756	-0.0310931	0.0449579	0.00586637	-0.0211085	0.00658872	-0.0756552	-0.00169382	-0.0232575	0.0511631	0.0474902	0.0273918	-0.0209331	-0.0598408	-0.0187778	0.019357	-0.0479614	-0.0357736
AIH_26	-0.939681	0.157496	-0.0924902	0.052175	0.0173115	0.113272	0.00991094	0.0163265	-0.0174975	0.162752	-0.0118748	0.00332634	-0.0806011	-0.00126587	-0.0290527	0.0103058	-0.000130739	-0.0264911	0.0013745	0.017387	-0.0678343	-0.0110437	-0.0569907	0.0166405	0.0110066	-0.00734529	0.0238683	0.0411656	-0.0736876	-0.00401998	-0.00720603	0.0233582	-0.0090699	0.0134576	0.0510803	0.0356826	0.0318793	-0.0371285	-0.024937	0.0201339	-0.0184027	-0.0218908	-0.039991	0.0100371	-0.00219112	-0.0189439	0.00642444	-0.0142318	0.01759
AIH_28	-1.06368	-0.349956	0.0428065	0.0148385	0.14696	-0.0569197	-0.0428996	0.027815	0.0540638	-0.0574913	0.0207214	-0.0804358	0.048791	0.0417515	-0.0509842	-0.00616514	0.0244822	-0.0107933	-0.00380442	-0.0442186	0.0465715	-0.0399197	0.038357	0.0122099	0.0335101	-0.00500656	0.0110823	-0.00861284	-0.00531024	-0.00523262	0.0185736	0.00940478	-0.0491556	-0.00231525	-0.0584863	-0.000143307	-0.00429874	-0.0234612	-0.0181109	-0.061021	0.0592204	0.0588051	0.0269885	0.0118983	0.00211986	-0.0133878	-0.0287933	-0.0506882	-0.00521588
AIH_29	-0.967342	-0.0591248	0.082347	-0.0335874	0.107508	-0.00994462	0.00320408	0.0619845	0.00399948	0.0739189	0.0395685	-0.0660255	0.0059577	-0.00433812	-0.00693694	0.0352277	-0.0318062	0.0843634	-0.0436936	-0.0343607	-0.0194887	-0.0564921	-0.0238319	-0.0892512	0.0128804	0.00542358	-0.0352009	0.0182729	0.0243789	-0.0391085	0.0166169	0.0223875	0.023994	-0.0452989	0.010786	-0.0425072	0.0524966	0.0102478	0.0204599	0.025112	0.00821564	0.00774108	-0.041003	0.0376359	0.00682014	0.0209304	0.0650286	-0.0409325	0.0318497
AIH_3	-0.12817	0.0696107	0.324468	0.0865342	-0.194452	0.089466	-0.000337741	0.123875	-0.0254254	0.0136489	-0.0145345	-0.0897856	0.0393914	-0.0201	0.072616	0.030678	0.0128533	0.100665	0.0655909	-0.0349452	0.00924736	0.00635474	-0.0790386	-0.0465842	0.0882379	-0.0222151	0.0625924	-0.0703658	-0.0843742	0.0304629	-0.0188241	0.00717538	0.0436083	0.0650529	0.00431628	-0.021401	0.0479726	0.00454738	0.0209561	-0.0532181	-0.0321531	-0.0194524	-0.0156161	-0.0406122	-0.00754919	0.00743339	0.00609116	0.014204	0.00342707
AIH_30	-0.704855	0.307391	0.211221	-0.0283322	-0.0740263	0.0588727	0.0174017	-0.00233594	0.0690621	-0.0570106	-0.0226862	0.0320961	0.0162141	-0.0112599	-0.0191546	-0.0181198	-0.0480646	-0.0231702	0.044476	-0.0409916	-0.0498262	-0.062581	-0.0706062	-0.0683612	-0.00856795	0.0243842	-0.0194867	0.0758842	-0.0137196	0.0101503	0.0206576	0.0460897	-0.058146	-0.0151347	-0.00387948	-0.025794	-0.0104007	-0.0164636	0.0191605	-0.0283543	-0.00943151	-0.019507	-0.0346668	0.00592402	-0.0303649	-0.0314285	0.0218324	-0.0221695	-0.0113772
AIH_31	-0.845283	0.0878367	0.0735103	-0.0864039	0.0851603	-0.0174306	-0.0837168	-0.0746693	0.00937978	0.107125	-0.025537	-0.0617697	-0.0574479	-0.00374187	0.0414205	0.0638824	-0.0405951	0.0725807	-0.0269643	-0.0941311	-0.00798551	0.0299347	-0.000310624	-0.044359	0.0335133	-0.0152909	0.0428248	0.0135684	0.0160338	0.0182452	-0.0187866	-0.00483867	0.0650588	-0.00838309	-0.0038047	0.0479058	-0.0202449	-0.00766943	-0.0256651	-0.0336877	0.0180719	0.0778216	0.0281713	-0.0235085	-0.0116319	-0.0134016	-0.0312482	0.0459111	0.0279469
AIH_32	-0.908077	-0.406721	0.00202438	0.0669802	0.110845	-0.0736344	-0.00823199	-0.0173697	-0.134518	0.0222951	0.0171198	0.00719649	0.130186	0.0731519	-0.0625645	0.0121939	0.060208	-0.00181712	-0.0833551	-0.0115244	0.0311853	0.045647	0.0102952	0.0334988	0.0296088	0.0274406	0.0114009	-0.0118915	0.00372096	-0.0216211	-0.0590273	-0.00221185	0.0435685	-0.0284675	-0.00657069	-0.0087615	0.00166598	-0.00541124	-0.0251147	-0.00163375	0.00801833	0.0174763	-0.0315364	-0.0283902	0.00629594	-0.0115591	-0.0386446	0.0119387	-0.0432822
AIH_35	-0.901106	-0.145984	0.197078	0.0831009	0.0828711	-0.0459979	-0.046877	0.0500923	-0.0277507	-0.0612149	-0.0939573	-0.052016	0.0843764	0.0442807	0.00425029	0.0671947	-0.0509348	-0.0428661	-0.0660636	-0.0807993	-0.0379844	0.0461565	0.0264879	0.0366572	0.016563	0.020269	-0.0259762	0.0427901	0.00378908	-0.0373832	0.0428145	0.0564034	0.00447915	-0.0610228	-0.0358054	0.0174203	-0.0117442	-0.0245225	-0.012074	0.0106662	0.0184806	-0.0103359	0.040138	0.00491212	-0.014649	-0.0059575	0.00479037	-0.00567894	-0.0045966
AIH_36	-1.0735	-0.744069	-0.263143	0.0434598	0.127362	-0.0327865	0.0665386	-0.00351614	-0.0110988	0.0764308	0.0490041	-0.0805918	0.151513	0.0262572	-0.0657536	-0.0597205	0.0886952	-0.0378016	0.0239169	0.0336606	-0.0429947	-0.0378059	-0.0324214	-0.0148283	-0.0104409	0.0536508	0.018618	0.0127137	-0.0161996	0.00321164	-0.0102785	-0.000425993	0.00723969	-0.0393719	-0.0174466	-0.083099	-0.0118966	0.0243721	0.0228662	0.00282617	-0.0111632	-0.0230328	-0.00357743	-0.0532483	-0.018329	0.0145131	0.0177529	-0.013482	-0.0350969
AIH_40	-0.838529	0.123737	-0.0846099	0.159483	-0.125481	0.0552915	-0.0610797	0.058171	0.117974	0.0930114	0.0255952	5.51822e-05	-0.0448385	-0.0206401	0.0738703	-0.0262903	-0.0291556	-0.00569493	-0.0289018	0.0444712	-0.00154873	0.00701478	-0.0785614	-0.028229	-0.0492792	0.0206415	0.0140402	-0.0555671	0.0272793	-0.0140879	-0.0115593	0.000919794	-0.0237212	-0.0124561	0.0140448	0.00779447	-0.0571054	-0.0463968	-0.0198387	-0.0456239	0.0144231	-0.000389285	-0.00993004	-0.00215936	0.0170882	0.074948	-0.0056309	-0.0575816	-0.00378662
AIH_41	-0.482141	0.215464	0.239711	0.0754542	-0.206278	0.00915149	0.00639627	0.0670623	0.110773	0.0715237	-0.0370378	-0.0534705	0.0207238	-0.00503034	-0.0279729	0.0037537	-0.0711729	-0.00860305	-0.0221517	0.0881738	-0.0368855	-0.0390174	0.0424634	0.00440667	0.0599686	0.0346642	-0.043678	0.0391329	-0.0215914	0.0221081	0.0586655	-0.0228602	0.0578336	-0.0527842	0.0594533	0.0131457	-0.0148053	0.0673343	0.0264242	-0.0109766	0.00937524	0.00688224	0.0285748	0.0344565	-0.0143746	0.0408664	-0.0422277	0.00590744	-0.00888065
AIH_42	-0.46906	0.240289	0.149013	0.0814912	-0.119091	0.0792141	-0.0226182	0.120463	0.151402	0.041567	-0.0536634	-0.0472341	0.0556622	-0.0464469	0.0518599	-0.101343	-0.0340385	0.0341583	0.0389116	-0.00980054	0.00766237	0.0484455	0.0114512	-0.0509068	-0.0563709	-0.0128397	-0.0294415	-0.0974556	-0.0197187	-0.0516688	-0.09538	-0.0259176	0.0210173	0.00280367	-0.00434559	-0.0775387	-0.0602855	0.0100261	-0.0492593	-0.0336644	-0.0071833	-0.00971871	0.00104507	-0.0229016	-0.000297385	-0.0200683	-0.0313475	0.0248565	-0.00672751
AIH_43	-0.901516	-0.227591	-0.345354	-0.110896	-0.00143458	-0.00324165	-0.0141674	-0.0619359	0.071132	0.194274	0.0619361	-0.0771365	-0.0900201	0.00353862	0.0448714	0.0125078	0.0226298	-0.0213402	0.027991	0.0603662	0.02568	-0.00516932	-0.0411025	0.0493218	-0.0256084	0.0198458	0.0752699	-0.0663449	0.0461363	-0.0165686	0.00894091	-0.00299919	-0.119234	-0.000578308	0.0331529	0.0126202	0.0229019	-0.0371359	-0.0353738	0.0180249	0.0554588	-0.0346082	-0.0319882	0.0096481	0.0115858	0.0411659	0.0026292	-0.0126969	0.0065469
AIH_45	-0.527704	0.435622	-0.058636	-0.059247	-0.0839498	0.0708098	-0.0395833	0.0330614	-0.0501502	0.0161475	-0.00395408	0.089328	-0.00330108	-0.0179924	0.110088	0.0647751	0.0334524	-0.0314481	-0.00266032	-0.0627411	-0.112376	0.0598964	0.0132199	-0.0239832	0.00796184	0.00232158	0.0441031	-0.00482235	0.000843421	-0.0177298	0.0149345	-0.00311914	0.0809323	0.00890907	-0.0198706	-0.0552885	0.0545802	-0.0264547	0.0044297	0.0525693	0.0465381	-0.0209812	0.0406989	0.0112687	-0.0135674	0.0270095	-0.00886738	0.0195229	-0.0295863
AIH_46	-0.957789	0.226879	-0.0663973	0.0797343	-0.0312614	0.0563916	0.092574	-0.003015	0.0400944	-0.0557408	0.0344543	0.0795773	-0.0320204	0.0050343	0.0242454	0.0180549	0.0159357	-0.0113323	-0.00559789	0.0126303	0.0185179	-0.0425898	-0.0149923	-0.00773847	0.0027921	-0.0354563	-0.00353964	0.0586302	-0.0218695	0.0201975	-0.00497648	-0.0607897	0.0283055	0.00391383	0.0105168	0.00801796	0.0186546	-0.0537436	0.0257538	-0.0619284	-0.0101392	-0.0300706	-0.0488059	0.0219364	-0.00618435	0.042637	-0.00558403	-0.0209918	-0.0128452
AIH_47	-0.941263	0.343132	0.120162	0.0204856	0.084656	0.0250223	0.0536489	-0.0117811	0.0343654	-0.0126904	0.00298518	0.0553031	-0.0123943	0.0274951	0.00158661	-0.0150954	0.0284782	-0.0285797	-0.026464	-0.0272548	-0.0106166	0.0135065	0.0255443	-0.0114678	-0.0143518	-0.0677125	0.00203426	-0.0237677	-0.0099018	-0.0217873	-0.0306518	-0.0720954	0.00282131	0.0227917	-0.031619	0.011265	0.0479712	-0.0118839	0.00520875	-0.0420129	-0.0211381	-0.0222763	0.018427	0.0304305	-0.0389179	-0.0143022	-0.00117734	-0.0027271	0.0454436
AIH_48	-0.2379	0.224204	-0.203948	-0.0825714	-0.127015	0.0351044	0.0748853	0.0875994	0.148329	-0.0826632	0.133423	0.0267666	-0.065772	0.0872981	-0.00300928	0.0118567	0.0168498	0.0616235	-0.023273	0.0452928	0.00494072	0.0188069	-0.103663	0.00528985	-0.0268254	0.0163303	0.00506224	0.0822637	-0.0586661	0.0684068	0.0354214	0.00704194	0.0275026	0.0140066	-0.0446606	-0.026174	-0.0262606	-0.0382243	0.0141038	0.0260369	0.0549565	-0.023267	-0.0184721	-0.0374797	-0.0225717	0.0445657	0.0230267	0.0467122	-0.00436292
AIH_49	-1.09739	-0.251062	-0.00164431	0.0279695	0.145233	-0.0382005	0.0549708	0.0320438	0.03363	-0.0571983	0.0508684	0.0343208	0.0459026	0.0929371	-0.0574568	-0.0324472	0.0194897	-0.0228382	0.0120377	0.00260272	0.0628537	-0.0307763	0.0248527	0.0463596	0.0011965	7.70717e-06	-0.00786018	0.000252883	-0.0401038	-0.00693951	0.000126455	0.0104934	-0.0258206	-0.0462055	-0.0591089	-0.0516013	-0.0203264	0.014254	0.047837	-0.031443	0.00676284	-0.00575846	-0.0294243	0.0384288	-0.0102911	0.00352121	-0.0156882	0.00590511	-0.00172142
AIH_5	0.078117	-0.426652	0.222719	0.21965	-0.14302	0.157783	-0.0305237	0.155457	-0.100799	0.0323958	-0.00398173	-0.150055	0.0582028	0.0567948	0.0401344	0.123617	-0.0605933	0.0216439	0.0556674	0.0260269	-0.0260022	0.0350774	-0.00964051	0.0171052	0.00341404	0.0280742	-0.0702219	-0.0101106	-0.015599	0.103328	0.0045766	0.0476141	0.0133227	-0.0734459	-0.0452319	0.0544042	-0.0174755	0.0128379	-0.0311741	-0.0441231	-0.00975073	-0.000306615	-0.051305	0.0297378	-0.0195845	-0.0184199	0.0569549	0.0215109	0.0135934
AIH_51	0.160968	-0.70114	0.0676137	0.208019	-0.248713	-0.0538587	0.00145255	0.258662	-0.0812935	0.00806636	0.0417261	0.025354	0.00819165	-0.00882431	-0.0693485	0.0552849	-0.0113994	-0.0736307	-0.00931152	0.0433884	0.0167828	0.0470687	0.0698068	0.0388578	0.0667346	-0.0331165	-0.0716147	-0.0432876	0.0163508	0.113927	-0.0681063	0.00661624	-0.0303702	0.0224506	0.0599925	-0.044681	0.0273777	-0.0146077	0.0339229	0.0329032	0.0166275	0.0321904	-0.0291042	0.00866986	-0.102122	0.0166241	0.0218353	0.0400141	-0.0583501
AIH_53	-0.906044	0.21276	0.114359	0.020982	0.0694166	0.00978914	0.0289737	0.0174527	-0.0384088	0.0083321	-0.0648538	-0.0362264	-0.0373739	-0.0425847	-0.0166649	-0.0017386	-0.0544814	0.0280083	0.043693	8.24542e-05	0.0847636	-0.0137182	-0.0282258	-0.013879	0.0267734	0.00626763	-0.0235194	-0.00621869	0.0130065	-0.0328401	0.0488274	0.00836223	0.0296496	0.00113178	-0.0304279	0.00215587	-0.0360764	0.0574061	0.0367336	0.00899693	-0.0369086	0.0118139	0.00907988	-0.0507262	0.0736733	0.0520012	0.0654289	-0.0130869	0.0372704
AIH_54	-0.987969	0.0677718	-0.0705099	0.0712803	-0.0165827	0.0531254	0.104891	-0.0469405	0.042915	-0.0790526	-0.0443688	0.0945636	-0.0355956	0.0250471	0.00522583	-0.0254292	0.00309959	-0.00145602	0.0380567	-0.00203246	0.0453518	0.00651566	0.0472279	0.00646264	0.0154903	-0.0228686	0.0292132	0.00264528	0.0211756	0.0288157	-0.00384197	-0.00632914	-0.0142508	0.0409631	0.0252256	0.0584524	-0.0143598	0.0463522	0.0195576	-0.0382273	-0.0336363	-0.048774	-0.00924569	0.0338835	0.0105807	0.0663196	0.0221818	-0.0330497	0.00182152
AIH_56	-0.997944	0.154664	0.0281749	-0.036246	0.0660059	0.0248851	0.113597	0.0096984	0.0866237	-0.00534103	0.0143482	0.0270975	-0.0377521	0.0313367	-0.033225	0.00368523	-0.00370494	0.0468924	-0.0192316	0.0259718	0.0132499	-0.014547	-0.0247449	0.00721355	0.0133388	0.0108937	-0.0422429	0.00913908	0.0131743	0.015992	0.0070411	-0.00255371	0.0202621	0.0151739	-0.00785164	0.0340995	-0.00980237	0.0484799	0.0035293	-0.0118866	-0.0127914	-0.0313585	0.0228299	-0.016042	0.040417	0.00325742	0.0540044	-0.00543537	0.0244297
AIH_58	-0.0710108	-0.34033	0.366143	0.01728	-0.0766646	-0.120882	-0.0129923	0.0650006	0.0175969	-0.226808	-0.0579378	-0.0450954	-0.0258713	0.00858919	0.10417	-0.0879413	0.00423392	-0.0251009	0.153015	0.0182872	-0.0264655	-0.0806714	0.0131854	0.0195794	-0.02638	0.0287822	-0.042709	-0.0127336	-0.0165489	0.00373726	-0.01188	0.00160295	-0.0123663	-0.0542595	0.00947729	-0.00837818	0.00953857	0.0348812	-0.0040011	0.0327296	0.0314533	0.0351281	0.0331058	0.0122024	0.0599833	-0.0295677	-0.0241532	0.0647595	0.0482854
[truncated: 101 more rows]
[truncated: 89 more columns]

## Sheet: Supplementary data S5
Supplementary data S5: PERMANOVA analysis for the significance of their distance matrix
Groups	Df	SumsOfSqs	MeanSqs	F.Model	R2	Pr(>F)	Sig_mark
AIH-HC	1	0.426167	0.426167	4.47797	0.0318767	0.001	***

## Sheet: Supplementary data S6
Supplementary data S6: Observed OTUs in the two groups
[truncated: 890 more rows]
[truncated: 90 more columns]

## Sheet: Supplementary data S7
Supplementary Data S7: Operational taxonomic unit (OTU) clustering and taxonomic analysis
[truncated: 50 more rows]
[truncated: 89 more columns]

## Sheet: Supplementary data S8
Supplementary data S8: Composition of the oral microbiome in AIH patients and HCs at the phylum level
[truncated: 18 more rows]
[truncated: 89 more columns]

## Sheet: Supplementary data S9
Supplementary data S9: Composition of the oral microbiome in AIH patients and HCs at the genus level
[truncated: 53 more rows]
[truncated: 89 more columns]

[truncated: 15 more sheets: Supplementary data S10, Supplementary data S11, Supplementary data S12, Supplementary data S13, Supplementary data S14, Supplementary data S15, Supplementary data S16, Supplementary data S17, Supplementary data S18, Supplementary data S19, Supplementary data S20, Supplementary data 21, Supplementary data S22, Supplementary data 23, Supplementary data S24]
